# Supplementary material for: Integrated Analysis of Metatranscriptome and Amplicon Sequencing to Reveal Distinctive Rhizospheric Microorganisms of Salt-Tolerant Rice
Source: Plants (Basel). 2024 Dec 26;14(1):36. doi: 10.3390/plants14010036 (PMC11722801; doi:10.3390/plants14010036)
Supplement: Supplementary file 1 [file plants-14-00036-s001.zip]

Archive with 1 entries (1 files):
- plants-3346611-supplementary.xlsx
