# Supplementary material for: Integrated Analysis of Metatranscriptome and Amplicon Sequencing to Reveal Distinctive Rhizospheric Microorganisms of Salt-Tolerant Rice
Source: Plants (Basel). 2024 Dec 26;14(1):36. doi: 10.3390/plants14010036 (PMC11722801; doi:10.3390/plants14010036)
Supplement: Supplementary file 1 [file plants-14-00036-s001.zip › plants-3346611-supplementary.xlsx]

## Sheet: Table S1
Table S1 Rhizospheric fungal difference between salt-tolerant rice TLJIAN and salt-sensitive HJING.
Biomarker_names	Abundance	Groups	LDA_values	P_value
d__Eukaryota.p__Ascomycota.c__norank	3.86891	TLJIAN	3.74077	0.0495346
d__Eukaryota.p__Ascomycota.c__norank.o__norank	3.86891	TLJIAN	3.49534	0.0495346
d__Eukaryota.p__Ascomycota.c__norank.o__norank.f__norank	3.86891	TLJIAN	3.56017	0.0495346
d__Eukaryota.p__Ascomycota.c__norank.o__norank.f__norank.g__Hormiactis	3.86891	TLJIAN	3.58269	0.0495346
d__Eukaryota.p__Ascomycota.c__norank.o__norank.f__norank.g__Hormiactis.s__Hormiactis_candida	3.86891	TLJIAN	3.5815	0.0495346
d__Eukaryota.p__Ascomycota.c__Sordariomycetes.o__Hypocreales.f__norank.g__Emericellopsis.s__Emericellopsis_microspora	3.98416	TLJIAN	3.71534	0.0495346
d__Eukaryota.p__Ascomycota.c__Sordariomycetes.o__Microascales.f__Halosphaeriaceae	3.54155	TLJIAN	3.80993	0.036904
d__Eukaryota.p__Ascomycota.c__Sordariomycetes.o__Microascales.f__Halosphaeriaceae.g__Ceriosporopsis	3.54155	TLJIAN	3.47992	0.036904
d__Eukaryota.p__Ascomycota.c__Sordariomycetes.o__Microascales.f__Halosphaeriaceae.g__Ceriosporopsis.s__Ceriosporopsis_halima	3.54155	TLJIAN	3.49738	0.036904
d__Eukaryota.p__Ascomycota.c__Sordariomycetes.o__Microascales.f__Microascaceae	2.60067	HJING	4.09917	0.0463016
d__Eukaryota.p__Ascomycota.c__Sordariomycetes.o__Ophiostomatales	2.63846	HJING	3.93345	0.036904
d__Eukaryota.p__Ascomycota.c__Sordariomycetes.o__Ophiostomatales.f__Ophiostomataceae	2.63846	HJING	3.91923	0.036904
d__Eukaryota.p__Ascomycota.c__Sordariomycetes.o__Ophiostomatales.f__Ophiostomataceae.g__Raffaelea	2.63846	HJING	3.96921	0.036904
d__Eukaryota.p__Ascomycota.c__Sordariomycetes.o__Ophiostomatales.f__Ophiostomataceae.g__Raffaelea.s__Raffaelea_arxii	2.63846	HJING	3.96045	0.036904
d__Eukaryota.p__Basidiomycota.c__Agaricomycetes.o__Cantharellales.f__Hydnaceae.g__Hydnum.s__Hydnum_sp__2_RG_2012	2.93949	HJING	3.92009	0.036904
d__Eukaryota.p__Basidiomycota.c__Ustilaginomycetes	4.69218	TLJIAN	4.30083	0.0495346
d__Eukaryota.p__Basidiomycota.c__Ustilaginomycetes.o__Ustilaginales	4.69122	TLJIAN	4.29756	0.0495346
d__Eukaryota.p__Basidiomycota.c__Ustilaginomycetes.o__Ustilaginales.f__Ustilaginaceae	4.69122	TLJIAN	4.28206	0.0495346
d__Eukaryota.p__Basidiomycota.c__Ustilaginomycetes.o__Ustilaginales.f__Ustilaginaceae.g__Dirkmeia	3.61998	TLJIAN	3.4988	0.0463016
d__Eukaryota.p__Basidiomycota.c__Ustilaginomycetes.o__Ustilaginales.f__Ustilaginaceae.g__Dirkmeia.s__Dirkmeia_churashimaensis	3.61998	TLJIAN	3.45288	0.0463016
d__Eukaryota.p__Basidiomycota.c__Ustilaginomycetes.o__Ustilaginales.f__Ustilaginaceae.g__Moesziomyces	4.65024	TLJIAN	4.2546	0.0495346
d__Eukaryota.p__Basidiomycota.c__Ustilaginomycetes.o__Ustilaginales.f__Ustilaginaceae.g__Moesziomyces.s__Moesziomyces_antarcticus	4.65024	TLJIAN	4.23013	0.0495346
d__Eukaryota.p__Chytridiomycota	5.46291	HJING	4.96785	0.0495346
d__Eukaryota.p__Chytridiomycota.c__Chytridiomycetes	5.4563	HJING	4.9569	0.0495346
d__Eukaryota.p__Chytridiomycota.c__Chytridiomycetes.o__Cladochytriales	3.16134	HJING	4.27393	0.0463016
d__Eukaryota.p__Chytridiomycota.c__Chytridiomycetes.o__Cladochytriales.f__Nowakowskiellaceae	3.07779	HJING	3.79844	0.0495346
d__Eukaryota.p__Chytridiomycota.c__Chytridiomycetes.o__Cladochytriales.f__Nowakowskiellaceae.g__Nowakowskiella	3.07779	HJING	3.74222	0.0495346
d__Eukaryota.p__Chytridiomycota.c__Chytridiomycetes.o__Cladochytriales.f__Nowakowskiellaceae.g__Nowakowskiella.s__Nowakowskiella_multispora	3.07779	HJING	3.71251	0.0495346
d__Eukaryota.p__Mucoromycota.c__Glomeromycetes.o__Glomerales	3.537	HJING	3.5541	0.0495346
d__Eukaryota.p__Mucoromycota.c__Glomeromycetes.o__Glomerales.f__Claroideoglomeraceae	2.78973	HJING	3.7444	0.0495346
d__Eukaryota.p__Mucoromycota.c__Glomeromycetes.o__Glomerales.f__Claroideoglomeraceae.g__Claroideoglomus	2.78973	HJING	3.89318	0.0495346
d__Eukaryota.p__Mucoromycota.c__Glomeromycetes.o__Glomerales.f__Claroideoglomeraceae.g__Claroideoglomus.s__Claroideoglomus_sp_	2.55928	HJING	3.93201	0.0338949
d__Eukaryota.p__Mucoromycota.c__Mortierellomycetes.o__Mortierellales.f__norank	3.61236	HJING	3.63494	0.0495346
d__Eukaryota.p__Mucoromycota.c__Mortierellomycetes.o__Mortierellales.f__norank.g__Modicella	3.61236	HJING	3.60165	0.0495346
d__Eukaryota.p__Mucoromycota.c__Mortierellomycetes.o__Mortierellales.f__norank.g__Modicella.s__Modicella_reniformis	3.61236	HJING	3.63702	0.0495346
d__Eukaryota.p__Zoopagomycota	5.48547	HJING	4.99909	0.0495346
d__Eukaryota.p__Zoopagomycota.c__Basidiobolomycetes	5.44836	HJING	4.95057	0.0495346
d__Eukaryota.p__Zoopagomycota.c__Basidiobolomycetes.o__Basidiobolales	5.44836	HJING	4.95043	0.0495346
d__Eukaryota.p__Zoopagomycota.c__Basidiobolomycetes.o__Basidiobolales.f__Basidiobolaceae	5.44836	HJING	4.95578	0.0495346
d__Eukaryota.p__Zoopagomycota.c__Basidiobolomycetes.o__Basidiobolales.f__Basidiobolaceae.g__Schizangiella	5.4469	HJING	4.94254	0.0495346
d__Eukaryota.p__Zoopagomycota.c__Basidiobolomycetes.o__Basidiobolales.f__Basidiobolaceae.g__Schizangiella.s__Schizangiella_sp__ARSEF_2237	5.44678	HJING	4.9622	0.0495346

## Sheet: Table S2
Table S2 Rhizospheric bacterial difference between salt-tolerant rice TLJIAN and salt-sensitive HJING.
Biomarker_names	Abundance	Groups	LDA_values	P_value
d__Bacteria.p__Candidatus_Omnitrophica.c__norank.o__norank	3.38044	Tljian	2.90112	0.0495346
d__Bacteria.p__Cyanobacteria.c__norank.o__Chroococcales.f__Aphanothecaceae	4.43052	Tljian	3.75468	0.0495346
d__Bacteria.p__Kiritimatiellaeota.c__Kiritimatiellae.o__Kiritimatiellales.f__Pontiellaceae.g__Pontiella	3.83557	Tljian	3.2372	0.0495346
d__Bacteria.p__Bacteroidetes.c__Bacteroidia.o__Marinilabiliales.f__Prolixibacteraceae.g__Prolixibacter.s__Prolixibacter_sp009617875	3.80034	Tljian	3.15826	0.0463016
d__Bacteria.p__Bacteroidetes.c__Saprospiria.o__Saprospirales	4.25011	Tljian	3.37514	0.0495346
d__Bacteria.p__Proteobacteria.c__Gammaproteobacteria.o__norank.f__norank.g__Pseudohongiella.s__Pseudohongiella_spirulinae	2.90332	Tljian	2.5622	0.0463016
d__Bacteria.p__Proteobacteria.c__Deltaproteobacteria.o__Desulfobacterales.f__Desulfobulbaceae.g__Desulfopila	3.46759	Hjing	2.97479	0.0463016
d__Bacteria.p__Chloroflexi.c__Candidatus_Thermofonsia.o__norank.f__norank	3.22783	Tljian	2.70868	0.0463016
d__Bacteria.p__Proteobacteria.c__Betaproteobacteria.o__Nitrosomonadales.f__Gallionellaceae	4.03544	Tljian	3.53133	0.0495346
d__Bacteria.p__Bacteroidetes.c__Saprospiria.o__Saprospirales.f__Haliscomenobacteraceae.g__Phaeodactylibacter.s__uncultured_bacterium	4.07293	Tljian	3.18529	0.0495346
d__Bacteria.p__Planctomycetes.c__Candidatus_Brocadiae.o__Candidatus_Brocadiales	3.71993	Tljian	3.1939	0.0495346
d__Bacteria.p__Candidatus_Omnitrophica.c__norank.o__norank.f__norank	3.38044	Tljian	2.86689	0.0495346
d__Bacteria	5.97451	Hjing	4.34291	0.0495346
d__Bacteria.p__Chloroflexi.c__Thermoflexia.o__Thermoflexales.f__Thermoflexaceae.g__Thermoflexus	3.17953	Hjing	2.61422	0.036904
d__Bacteria.p__Chloroflexi.c__Thermoflexia.o__Thermoflexales	3.17953	Hjing	2.53926	0.036904
d__Bacteria.p__Chloroflexi.c__Candidatus_Thermofonsia.o__norank.f__norank.g__Candidatus_Roseilinea.s__Roseilinea_sp003696945	3.22783	Tljian	2.75247	0.0463016
d__Bacteria.p__Proteobacteria.c__Betaproteobacteria.o__Nitrosomonadales.f__Gallionellaceae.g__Gallionella	3.32929	Tljian	2.98444	0.0463016
d__Bacteria.p__Proteobacteria.c__Betaproteobacteria.o__Burkholderiales.f__Burkholderiaceae.g__Burkholderia	2.94908	Tljian	2.58051	0.0463016
d__Bacteria.p__Planctomycetes.c__Candidatus_Brocadiae.o__Candidatus_Brocadiales.f__Candidatus_Brocadiaceae.g__Candidatus_Kuenenia.s__Kuenenia_stuttgartiensis	3.59253	Tljian	3.02724	0.0463016
d__Bacteria.p__Planctomycetes.c__Candidatus_Brocadiae.o__Candidatus_Brocadiales.f__Candidatus_Brocadiaceae	3.71993	Tljian	3.20825	0.0495346
d__Bacteria.p__Verrucomicrobia.c__Spartobacteria.o__Chthoniobacterales	3.78793	Tljian	3.12279	0.0495346
d__Bacteria.p__Proteobacteria.c__Betaproteobacteria.o__Burkholderiales.f__Comamonadaceae	4.73583	Tljian	4.06385	0.0495346
d__Bacteria.p__Candidatus_Omnitrophica.c__norank.o__norank.f__norank.g__Candidatus_Omnitrophus	3.38044	Tljian	2.89223	0.0495346
d__Bacteria.p__Proteobacteria.c__Deltaproteobacteria.o__Desulfobacterales.f__Desulfobulbaceae.g__Desulfopila.s__Desulfopila_sp005116675	3.12517	Hjing	2.67062	0.0431144
d__Bacteria.p__Bacteroidetes.c__Bacteroidia.o__Marinilabiliales.f__Prolixibacteraceae.g__Prolixibacter	3.88358	Tljian	3.28934	0.0463016
d__Bacteria.p__Verrucomicrobia.c__Spartobacteria.o__Chthoniobacterales.f__Chthoniobacteraceae	3.78793	Tljian	3.13419	0.0495346
d__Bacteria.p__Planctomycetes.c__Planctomycetia.o__Pirellulales.f__Pirellulaceae.g__Pirellula.s__Pirellula_staleyi	3.2713	Tljian	2.87716	0.0431144
d__Bacteria.p__Chloroflexi.c__Thermoflexia	3.17953	Hjing	2.60916	0.036904
d__Bacteria.p__Planctomycetes.c__Planctomycetia.o__Isosphaerales	3.4262	Tljian	2.9928	0.0495346
d__Bacteria.p__Candidatus_Omnitrophica.c__norank	3.38044	Tljian	2.89752	0.0495346
d__Bacteria.p__Planctomycetes.c__Planctomycetia.o__Isosphaerales.f__Isosphaeraceae	3.4262	Tljian	3.00321	0.0495346
d__Bacteria.p__Planctomycetes.c__Candidatus_Brocadiae	3.71993	Tljian	3.22372	0.0495346
d__Bacteria.p__Proteobacteria.c__Alphaproteobacteria.o__Hyphomicrobiales.f__Bradyrhizobiaceae.g__Bradyrhizobium.s__Bradyrhizobium_canariense_A	3.1532	Tljian	2.82234	0.0495346
d__Bacteria.p__Kiritimatiellaeota.c__Kiritimatiellae.o__Kiritimatiellales.f__Pontiellaceae.g__Pontiella.s__Pontiella_desulfatans	3.63032	Tljian	3.12756	0.0463016
d__Bacteria.p__Planctomycetes.c__Planctomycetia.o__Pirellulales.f__Pirellulaceae.g__Bremerella.s__Bremerella_volcania	2.90332	Tljian	2.54537	0.0338949
d__Bacteria.p__Verrucomicrobia.c__Spartobacteria	3.78793	Tljian	3.08974	0.0495346
d__Bacteria.p__Proteobacteria.c__Betaproteobacteria.o__Burkholderiales.f__norank.g__Roseateles.s__Roseateles_terrae	3.31081	Tljian	2.93304	0.0463016
d__Bacteria.p__Proteobacteria.c__Gammaproteobacteria.o__Xanthomonadales.f__Rhodanobacteraceae.g__Dokdonella.s__Dokdonella_koreensis	2.94908	Tljian	2.60589	0.0431144
d__Bacteria.p__Chloroflexi.c__Candidatus_Thermofonsia.o__norank.f__norank.g__Candidatus_Roseilinea	3.22783	Tljian	2.75135	0.0463016
d__Bacteria.p__Proteobacteria.c__Alphaproteobacteria.o__Sphingomonadales.f__Erythrobacteraceae.g__Altererythrobacter	2.90332	Tljian	2.54334	0.0431144
d__Bacteria.p__Spirochaetes.c__Spirochaetia.o__Leptospirales.f__Leptospiraceae	3.57233	Tljian	3.03165	0.0463016
d__Bacteria.p__Candidatus_Aminicenantes.c__norank.o__norank.f__norank.g__Candidatus_Aminicenans.s__Aminicenans_sakinawicola	2.90332	Hjing	2.57482	0.0463016
d__Bacteria.p__Bacteroidetes.c__Saprospiria.o__Saprospirales.f__Haliscomenobacteraceae	4.14498	Tljian	3.07156	0.0495346
d__Bacteria.p__Planctomycetes.c__Planctomycetia.o__Pirellulales.f__Pirellulaceae.g__Rubripirellula.s__Rubripirellula_sp002689655	3.02826	Tljian	2.60017	0.0495346
d__Bacteria.p__Bacteroidetes.c__Chitinophagia.o__Chitinophagales.f__Chitinophagaceae.g__Flavisolibacter	3.66508	Tljian	3.23066	0.0463016
d__Bacteria.p__Bacteroidetes.c__Flavobacteriia.o__Flavobacteriales.f__Flavobacteriaceae.g__Flavobacterium.s__Flavobacterium_sp001898245	2.99047	Tljian	2.64636	0.0338949
d__Bacteria.p__Chloroflexi.c__Candidatus_Thermofonsia	3.22783	Tljian	2.77158	0.0463016
d__Bacteria.p__Proteobacteria.c__Deltaproteobacteria.o__Desulfobacterales.f__Desulfobulbaceae.g__Desulfopila.s__Desulfopila_sp005116655	2.99047	Hjing	2.70643	0.0338949
d__Bacteria.p__Kiritimatiellaeota.c__Kiritimatiellae.o__Kiritimatiellales.f__Pontiellaceae	3.83557	Tljian	3.32431	0.0495346
d__Bacteria.p__Verrucomicrobia.c__Opitutae.o__Puniceicoccales	2.99047	Tljian	2.60711	0.0431144
d__Bacteria.p__Bacteroidetes.c__Chitinophagia.o__Chitinophagales.f__Chitinophagaceae.g__Flavisolibacter.s__uncultured_bacterium	3.59253	Tljian	3.13949	0.0463016
d__Bacteria.p__Bacteroidetes.c__Saprospiria	4.25011	Tljian	3.34707	0.0495346
d__Bacteria.p__Chloroflexi.c__Anaerolineae.o__Anaerolineales.f__Anaerolineaceae.g__Bellilinea	4.33647	Tljian	3.49819	0.0495346
Unclassified	4.83103	Tljian	3.65416	0.0495346
d__Bacteria.p__Chloroflexi.c__Thermoflexia.o__Thermoflexales.f__Thermoflexaceae.g__Thermoflexus.s__uncultured_bacterium	3.17953	Hjing	2.6122	0.036904
d__Bacteria.p__Proteobacteria.c__Gammaproteobacteria.o__Xanthomonadales.f__Rhodanobacteraceae.g__Dokdonella	2.94908	Tljian	2.60813	0.0431144
d__Bacteria.p__Bacteroidetes.c__Bacteroidia.o__Marinilabiliales.f__Marinifilaceae	3.44044	Tljian	2.81172	0.0463016
d__Bacteria.p__Planctomycetes.c__Planctomycetia.o__Pirellulales.f__Pirellulaceae.g__Rubripirellula	3.06302	Tljian	2.65107	0.0463016
d__Bacteria.p__Proteobacteria.c__Betaproteobacteria.o__Burkholderiales	4.85054	Tljian	4.17089	0.0495346
d__Bacteria.p__Candidatus_Omnitrophica	3.38044	Tljian	2.8894	0.0495346
d__Bacteria.p__Planctomycetes.c__Planctomycetia.o__Pirellulales.f__Pirellulaceae.g__Blastopirellula.s__uncultured_bacterium	3.02826	Hjing	2.83405	0.0431144
d__Bacteria.p__Chloroflexi.c__Thermoflexia.o__Thermoflexales.f__Thermoflexaceae	3.17953	Hjing	2.59124	0.036904
d__Bacteria.p__Cyanobacteria.c__norank.o__Chroococcales	4.44044	Tljian	3.70947	0.0495346
d__Bacteria.p__Actinobacteria.c__Coriobacteriia	2.94908	Hjing	2.57787	0.0463016
d__Bacteria.p__Bacteroidetes.c__Bacteroidia.o__Bacteroidales.f__Dysgonomonadaceae.g__Dysgonomonas	2.64805	Hjing	2.69757	0.0338949
d__Bacteria.p__Proteobacteria.c__Deltaproteobacteria.o__Desulfobacterales.f__Desulfobulbaceae.g__Desulfoprunum	3.51728	Tljian	3.03427	0.0495346
d__Bacteria.p__Proteobacteria.c__Gammaproteobacteria.o__norank.f__norank.g__Pseudohongiella	2.90332	Tljian	2.55831	0.0463016
d__Bacteria.p__Proteobacteria.c__Betaproteobacteria.o__Burkholderiales.f__norank.g__Roseateles	3.32929	Tljian	2.93305	0.0463016
d__Bacteria.p__Bacteroidetes.c__Bacteroidia.o__Marinilabiliales.f__Prolixibacteraceae.g__Sunxiuqinia.s__uncultured_bacterium	3.48056	Tljian	3.08982	0.0463016
d__Bacteria.p__Planctomycetes.c__Planctomycetia.o__Isosphaerales.f__Isosphaeraceae.g__Aquisphaera	2.85217	Tljian	2.59764	0.0338949
d__Bacteria.p__Proteobacteria.c__Betaproteobacteria.o__Burkholderiales.f__Comamonadaceae.g__Hydrogenophaga.s__Hydrogenophaga_borbori	3.90812	Tljian	3.39812	0.0495346
d__Bacteria.p__Proteobacteria.c__Deltaproteobacteria.o__Desulfobacterales.f__Desulfobulbaceae.g__Desulfoprunum.s__uncultured_bacterium	3.46759	Tljian	2.95557	0.0463016
d__Bacteria.p__Candidatus_Aminicenantes.c__norank.o__norank.f__norank.g__Candidatus_Aminicenans	2.90332	Hjing	2.57933	0.0463016
d__Bacteria.p__Bacteroidetes.c__Saprospiria.o__Saprospirales.f__Haliscomenobacteraceae.g__Phaeodactylibacter	4.12227	Tljian	3.21466	0.0463016
d__Bacteria.p__Chloroflexi.c__Candidatus_Thermofonsia.o__norank	3.22783	Tljian	2.77468	0.0463016
d__Bacteria.p__Bacteroidetes.c__Bacteroidia.o__Marinilabiliales.f__Prolixibacteraceae.g__Sunxiuqinia	3.89847	Tljian	3.41457	0.0495346
d__Bacteria.p__Proteobacteria.c__Betaproteobacteria.o__Nitrosomonadales.f__Gallionellaceae.g__Sideroxydans	3.89847	Tljian	3.30483	0.0495346
d__Bacteria.p__Planctomycetes.c__Candidatus_Brocadiae.o__Candidatus_Brocadiales.f__Candidatus_Brocadiaceae.g__Candidatus_Kuenenia	3.59253	Tljian	3.03697	0.0463016
d__Bacteria.p__Verrucomicrobia.c__Opitutae.o__Puniceicoccales.f__Puniceicoccaceae	2.99047	Tljian	2.61026	0.0431144
d__Bacteria.p__Actinobacteria.c__Coriobacteriia.o__Coriobacteriales	2.90332	Hjing	2.67291	0.0431144
d__Bacteria.p__Actinobacteria.c__Coriobacteriia.o__Coriobacteriales.f__Coriobacteriaceae	2.90332	Hjing	2.69356	0.0431144
d__Bacteria.p__Spirochaetes.c__Spirochaetia.o__Leptospirales	3.57233	Tljian	2.99814	0.0463016
d__Bacteria.p__Cyanobacteria.c__norank.o__Chroococcales.f__Aphanothecaceae.g__Rippkaea	4.42765	Tljian	3.82397	0.0495346
d__Bacteria.p__Candidatus_Omnitrophica.c__norank.o__norank.f__norank.g__Candidatus_Omnitrophus.s__uncultured_bacterium	3.31081	Tljian	2.83919	0.0463016
d__Bacteria.p__Chloroflexi.c__Caldilineae.o__Caldilineales.f__Caldilineaceae.g__Caldilinea.s__Caldilinea_aerophila	3.84117	Tljian	3.07431	0.0495346

## Sheet: Table S3
Table S3 Microbial differentially expressed genes (DEGs) between salt-tolerant rice TLJIAN and salt-sensitive HJING rhizospheric metatranscriptome.
GeneID	HJING1	HJING2	HJING3	LJIAN1	LJIAN2	LJIAN3	log2FC	p-value	FDR	Function	antioxidant defense	Microbial metabolism in diverse environments	Sulfur metabolism	Two-component system
H2__20038_1	3.09336	0	0.622178	2.05522	6.63906	5.00995	1.88213	1.06653e-05	2.87556e-05	(alpha)-aspartyl dipeptidase [Escherichia coli]
H6__6477_1	8.29972	5.50779	13.0418	5.0683	1.59698	0.884348	-1.83	2.16278e-05	5.55452e-05	(d)CMP kinase [Gammaproteobacteria bacterium]
H3__17982_8	3.7153	0.598286	2.63592	11.9593	6.55836	37.0058	2.99757	1.0716e-12	7.65593e-12	(Fe-S)-binding protein [Ectothiorhodospiraceae bacterium BW-2]
H4__7046_1	18.554	0	4.79593	0	7.14416	1.77847	-1.38758	0.000375771	0.00080908	(p)ppGpp synthetase RelA [Escherichia coli]
H4__2450_1	8.49577	9.26226	14.7383	36.1086	12.4237	43.0893	1.49533	0.000565236	0.00118337	[Fe-S]-binding protein [Solemya velesiana gill symbiont]
H4__323_1	4.54619	0.517184	1.21919	1.33256	5.86497	5.29615	0.991431	0.0193308	0.0309447	1,4-alpha-glucan branching enzyme [Shigella sp. FC1737]
H1__12592_1	3.56151	3.54243	1.49727	8.15755	5.54645	2.6875	0.930098	0.0244179	0.0381704	1,4-alpha-glucan branching enzyme [Thiohalomonas denitrificans]
H3__71_1	0	0.42875	0.446702	0.276177	7.52996	6.33342	4.00894	1.81567e-15	1.97029e-14	1,4-alpha-glucan branching protein GlgB [Luteitalea sp.]
H6__12472_1	11.3932	4.2036	5.26437	1.92549	2.05846	2.4148	-1.70449	2.0894e-05	5.41377e-05	1,4-alpha-glucan branching protein GlgB [unicellular cyanobacterium SU2]
H2__4543_1	0.990188	0.388434	7.12512	2.46871	16.6085	2.8232	1.36448	0.0146463	0.0238865	1,4-beta-xylanase [Microbispora sp. SCL1-1]
H2__16223_1	0.76564	0.536005	0	0.460352	12.3813	10.7937	4.1794	2.84643e-20	6.83558e-19	1,4-beta-xylanase [Plantactinospora sp. KBS50]
H2__9664_1	4.48578	0.946273	7.14025	5.31167	18.814	4.53277	1.18852	0.0158888	0.0257676	1,4-beta-xylanase [Sphaerisporangium album]
H5__10713_1	9.98391	4.78228	4.57988	0.513412	5.54645	2.98611	-1.09644	0.00721581	0.0124496	10 kDa chaperonin [bacterium BMS3Bbin13]
H2__15048_2	40.1941	64.2082	12.6234	28.1818	13.0378	9.78912	-1.19796	0.00212548	0.00404496	10 kDa chaperonin [Steroidobacter sp. SA29-B]
H2__14637_1	1.70877	2.77704	1.31953	0	5.5827	12.2248	1.61653	0.00021424	0.000478772	16S rRNA (cytosine(1407)-C(5))-methyltransferase RsmF [Escherichia coli]
H5__6619_1	14.6662	11.5143	5.33645	0	3.24132	2.63855	-2.42168	3.98941e-09	1.7319e-08	16S rRNA (cytosine(967)-C(5))-methyltransferase [Cyanobacteria bacterium UBA12227]
H2__12632_1	17.3687	4.88985	0	6.0424	3.47217	0.785129	-1.11153	0.0136033	0.0223073	16S rRNA (cytosine(967)-C(5))-methyltransferase [Synechocystis sp. PCC 7509]
H5__3993_2	0	8.86492	7.62139	0	3.3895	2.95625	-1.37699	0.000204205	0.000457501	16S rRNA (uracil(1498)-N(3))-methyltransferase [Escherichia coli]
H5__901_2	2.34557	13.0454	6.48689	36.0951	8.25269	46.3193	2.05096	1.88697e-06	5.67911e-06	1-deoxy-D-xylulose-5-phosphate synthase [Candidatus Accumulibacter sp. 66-26]
H2__22777_1	9.41283	9.41188	5.1334	2.4708	6.71427	3.51283	-0.915765	0.0104492	0.0175537	1-deoxy-D-xylulose-5-phosphate synthase [Escherichia coli]
H3__16162_2	1.56048	3.55048	2.80237	15.6824	6.07869	18.0524	2.33046	1.5924e-07	5.56864e-07	1-deoxy-D-xylulose-5-phosphate synthase [Gammaproteobacteria bacterium SG8_47]
H6__10730_1	5.09746	3.10084	10.226	1.50453	7.09926	2.30836	-0.755515	0.00969915	0.0163947	1-deoxy-D-xylulose-5-phosphate synthase [Shigella sp.]
H3__18474_1	6.6793	6.23467	2.19599	16.4406	8.47374	20.2558	1.57968	0.000103231	0.000241173	2,3,4,5-tetrahydropyridine-2,6-dicarboxylate N-succinyltransferase [Candidatus Accumulibacter sp. 66-26]
H1__12017_1	0	0	0.365682	9.10803	4.5941	7.15715	5.82238	6.84434e-23	2.60564e-21	2,3,4,5-tetrahydropyridine-2,6-dicarboxylate N-succinyltransferase [Sideroxydans lithotrophicus ES-1]		ko01120 Microbial metabolism in diverse environments
H3__11539_1	0.931832	0.632323	2.67571	7.57112	2.50207	7.42049	2.04397	5.34036e-06	1.49918e-05	2,3-bisphosphoglycerate-independent phosphoglycerate mutase [Candidatus Propionivibrio aalborgensis]		ko01120 Microbial metabolism in diverse environments
H3__2161_2	0	0.348708	0	2.39592	8.4256	5.61762	5.54688	2.82688e-20	6.79291e-19	23S rRNA (adenine(2503)-C(2))-methyltransferase RlmN [Myxococcales bacterium]
H2__11100_1	0.215793	0	4.50308	6.32524	5.12492	3.21903	1.63565	0.0053191	0.00941272	23S rRNA (adenine(2503)-C(2))-methyltransferase RlmN [Sulfurivermis fontis]
H6__7893_1	5.37453	3.15323	5.86392	0	2.85431	2.50676	-1.42413	0.00024801	0.000549607	23S rRNA (guanine(1835)-N(2))-methyltransferase RlmG [Escherichia coli]
H3__18024_1	0.788204	7.63836	5.85696	4.364	0	3.9566	-0.779375	0.0257072	0.040046	2-aminobenzoate-CoA ligase [Desulfacinum infernum DSM 9756]
H3__10288_1	0	2.70761	1.76192	0	11.3399	18.3155	2.72928	2.53021e-09	1.12532e-08	2-dehydro-3-deoxyphosphooctonate aldolase [uncultured archaeon]
H6__12898_3	6.05359	2.63314	6.40125	0.260942	4.22848	3.14921	-0.981733	0.00338584	0.00621879	2-dehydropantoate 2-reductase [Shigella sp.]
H3__7995_1	1.07681	0.592084	0.622675	3.97169	13.5445	14.2272	3.7903	1.19907e-17	1.8502e-16	2-dehydropantoate 2-reductase [Xanthomonas campestris pv. campestris]
H2__7981_1	0.303933	1.21016	1.83394	4.00895	25.1634	21.8596	3.92881	1.83762e-17	2.75505e-16	2Fe-2S iron-sulfur cluster binding domain-containing protein [Myxococcus sp. AB056]
H6__9558_1	7.21529	1.93631	13.6751	1.68109	5.56547	2.12899	-1.28348	0.000103135	0.000240966	2-hydroxy-3-oxopropionate reductase [Escherichia coli]
H3__9998_1	0	1.01442	2.80237	2.72264	14.3143	11.1165	2.8819	1.13655e-08	4.6467e-08	2-hydroxy-6-oxononadienedioate/2-hydroxy-6-oxononatrienedioate hydrolase [Escherichia coli 6-537-08_S1_C3]
H6__12830_1	6.15562	7.97318	1.49546	1.08124	0.42586	2.35826	-2.01427	3.69333e-06	1.06414e-05	2-iminoacetate synthase [Clostridium tepidiprofundi DSM 19306]
H1__8954_1	5.95238	2.71434	1.40181	15.4965	0.960989	2.50483	0.913084	0.0123476	0.0203847	2-isopropylmalate synthase [Betaproteobacteria bacterium HGW-Betaproteobacteria-6]
H6__11157_1	45.4288	23.315	19.3195	4.36126	0.696596	0.961453	-3.8702	1.11581e-19	2.41856e-18	2-isopropylmalate synthase [Betaproteobacteria bacterium HGW-Betaproteobacteria-6]
H2__16217_1	3.46128	1.99144	0.360093	3.14863	5.14424	14.447	1.96736	1.0449e-06	3.25925e-06	2-isopropylmalate synthase [Calditrichaeota bacterium]
H1__9760_1	0.161521	4.165	0	5.129	5.39884	2.06524	1.54069	0.000523761	0.00110157	2-isopropylmalate synthase [Nocardioides szechwanensis]
H2__23131_1	2.07865	1.74145	1.84736	4.2036	34.1865	33.8921	3.67216	3.73953e-17	5.31936e-16	2-isopropylmalate synthase [Sorangium cellulosum]
H2__5165_1	0.471575	1.14448	0.616522	1.70479	20.0763	16.8026	4.10939	1.03507e-18	1.90636e-17	2-nitropropane dioxygenase [Gallionellales bacterium RIFCSPHIGHO2_02_FULL_57_16]
H3__19060_1	0.06579	0.648653	0	1.47846	5.4976	6.954	4.2795	1.08135e-18	1.98169e-17	2-nitropropane dioxygenase [Myxococcales bacterium]
H2__4916_1	15.689	11.0638	10.657	4.10119	11.7422	5.66028	-0.798748	0.0169128	0.0273037	2-octaprenyl-3-methyl-6-methoxy-1,4-benzoquinol hydroxylase [Shigella sp.]
H2__22337_2	0	0	0	3.20845	5.15793	14.8955	12.9209	1.0431e-24	5.45207e-23	2-oxo acid dehydrogenase subunit E2 [Myxococcaceae bacterium]
H2__13615_1	164.346	199.917	111.803	86.6441	59.5111	50.1151	-1.27831	0.000431195	0.00091641	2-oxoacid:acceptor oxidoreductase subunit alpha [Candidatus Bathyarchaeota archaeon]		ko01120 Microbial metabolism in diverse environments
H5__9456_2	7.4928	5.41522	0.487576	3.27286	0	1.35253	-1.5335	0.00104299	0.00209147	2-oxoacid:acceptor oxidoreductase subunit alpha [Deltaproteobacteria bacterium]
H6__12067_1	9.98631	6.20433	5.09557	2.77233	0.777918	2.13597	-1.90382	1.77807e-06	5.37026e-06	2-oxoacid:acceptor oxidoreductase subunit alpha [Deltaproteobacteria bacterium]		ko01120 Microbial metabolism in diverse environments
H6__175_1	6.27615	5.67139	8.96399	1.76136	5.34433	2.16271	-1.17365	0.000646334	0.00134102	2-oxoacid:acceptor oxidoreductase subunit alpha [Desulfuromonas sp. TF]
H3__11996_3	0.768691	2.78243	0.614925	1.87763	11.4022	17.3044	2.87514	1.61771e-11	9.79949e-11	2-oxoacid:acceptor oxidoreductase subunit alpha [Myxococcales bacterium]		ko01120 Microbial metabolism in diverse environments
H1__15622_1	4.46908	7.08145	0	12.7097	3.08866	8.77546	1.08897	0.00392698	0.0070959	2-oxoacid:acceptor oxidoreductase, alpha subunit [Leptonema illini DSM 21528]
H3__11996_2	0.369508	2.03174	0.76643	2.30156	10.7663	13.5832	3.07149	5.43094e-12	3.48899e-11	2-oxoacid:ferredoxin oxidoreductase subunit beta [Anaeromyxobacter sp. RBG_16_69_14]		ko01120 Microbial metabolism in diverse environments
H3__17417_1	3.69428	3.95808	4.09853	8.47949	8.82006	10.7468	1.25483	0.00429299	0.00771185	2-oxoacid:ferredoxin oxidoreductase subunit beta [Chloroflexi bacterium]
H4__8146_2	13.6731	8.32409	5.098	3.54432	0.654524	4.99504	-1.55898	0.000160229	0.000363267	2-oxoacid:ferredoxin oxidoreductase subunit beta [Deltaproteobacteria bacterium]
H6__2163_2	7.96962	7.70478	4.49181	0.941256	0.077034	0.074653	-4.20191	4.02823e-16	4.86211e-15	2-oxoacid:ferredoxin oxidoreductase subunit beta [Deltaproteobacteria bacterium]
H2__13996_2	2.50041	1.03437	0.952492	1.99885	28.1585	26.9975	3.67008	3.14388e-17	4.53136e-16	2-oxoacid:ferredoxin oxidoreductase subunit beta [Myxococcales bacterium]		ko01120 Microbial metabolism in diverse environments
H2__19228_2	1.2529	0.055895	0.592939	0.288035	9.98328	9.10927	3.34718	3.32272e-12	2.21191e-11	2-oxoacid:ferredoxin oxidoreductase subunit gamma [Candidatus Cryosericum terrychapinii]		ko01120 Microbial metabolism in diverse environments
H6__7489_1	16.5122	14.0526	10.7114	11.946	3.43701	2.25633	-1.22637	0.00157798	0.003068	2-oxoacid:ferredoxin oxidoreductase subunit gamma [Deltaproteobacteria bacterium]
H3__7661_2	0	3.47778	0.745992	7.57711	1.66085	5.57582	1.8096	4.03949e-05	0.000100242	2-oxoglutarate decarboxylase, thiamin-requiring [Candidatus Propionivibrio aalborgensis]
H1__6123_1	0	0	0.408763	5.81258	0.292518	5.00808	4.7547	2.46058e-18	4.23367e-17	2-oxoglutarate dehydrogenase E1 component [Burkholderiales bacterium RIFCSPLOWO2_12_FULL_67_210]
H2__19208_1	0	2.66524	7.95183	3.89759	13.9936	8.41999	1.30905	0.0155162	0.0252101	2-oxoglutarate dehydrogenase E1 component [Chloroflexi bacterium]
H1__11018_1	5.61206	4.25626	0.728241	9.9053	6.60838	7.33	1.16978	0.00279178	0.00519563	2-oxoglutarate dehydrogenase E1 component [Hydrogenophaga flava]
H1__12520_1	0	0.789865	0	6.15632	2.2444	6.08117	4.19133	5.14732e-17	7.13908e-16	2-oxoglutarate dehydrogenase E1 component [Hydrogenophaga sp. H7]
H1__15590_1	3.12654	4.50995	1.07891	9.04461	3.55897	13.2733	1.56969	9.21057e-05	0.000216434	2-oxoglutarate dehydrogenase E1 component [Hydrogenophaga taeniospiralis]
H6__10335_1	5.78016	3.1931	5.41822	1.95223	0.690453	2.43313	-1.50295	0.000147609	0.000338129	2-oxoglutarate ferredoxin oxidoreductase beta subunit [Geothermobacter ehrlichii]		ko01120 Microbial metabolism in diverse environments
H1__6374_1	7.0466	7.12565	3.39087	4.14576	1.79948	0.839634	-1.37176	0.000789718	0.0016099	2-oxoglutarate ferredoxin oxidoreductase subunit alpha [Desulfuromonas sp. DDH964]		ko01120 Microbial metabolism in diverse environments
H6__2898_1	5.47189	8.00765	8.75814	0.376502	2.10149	4.46722	-1.67849	8.33716e-06	2.28837e-05	2-oxoglutarate ferredoxin oxidoreductase subunit alpha [Desulfuromonas sp. DDH964]
H3__1875_1	2.15011	3.39311	0.982862	2.71615	42.1613	48.004	3.83049	5.13542e-19	9.90661e-18	2-oxoglutarate ferredoxin oxidoreductase subunit alpha [Myxococcales bacterium]		ko01120 Microbial metabolism in diverse environments
H4__9463_1	17.7258	8.03688	5.71604	0	1.18632	1.14965	-3.75057	8.67572e-13	6.3024e-12	2-oxoglutarate ferredoxin oxidoreductase, beta subunit [Geoalkalibacter ferrihydriticus]
H2__11742_1	0.073299	2.77955	2.61687	8.37922	29.7871	20.5563	3.42366	1.05096e-13	8.77337e-13	2-oxoglutarate ferredoxin oxidoreductase, gamma subunit [Anaeromyxobacter dehalogenans 2CP-C]		ko01120 Microbial metabolism in diverse environments
H5__7522_2	2.58502	6.47821	6.38614	0	1.77949	0	-3.11587	2.62812e-11	1.54016e-10	2-oxoglutarate ferredoxin oxidoreductase, gamma subunit [Paramaledivibacter caminithermalis DSM 15212]
H3__14883_2	3.67371	1.83202	0.70854	0.29502	5.3119	12.14	1.51346	0.000172856	0.000390474	2-oxoglutarate oxidoreductase [Myxococcales bacterium]		ko01120 Microbial metabolism in diverse environments
H3__12576_1	0.239983	0.800828	1.06191	3.47025	8.02141	13.0512	3.54309	4.38554e-14	3.88486e-13	2-oxoglutarate oxidoreductase [Solemya pervernicosa gill symbiont]		ko01120 Microbial metabolism in diverse environments
H2__2413_1	4.75706	1.70479	0.31543	4.34145	5.93162	7.08507	1.35645	0.000447141	0.000947996	2-oxoglutarate oxidoreductase [Solemya pervernicosa gill symbiont]
H2__19159_1	0	0	0.830418	1.61358	20.7001	11.6138	5.3474	3.80651e-19	7.50279e-18	2-oxoglutarate oxidoreductase, delta subunit, (EC 1.2.7.3) [uncultured bacterium]		ko01120 Microbial metabolism in diverse environments
H2__22337_1	0	0	0	0.58567	20.2114	17.2022	13.6288	7.69293e-32	1.25633e-29	2-oxoisovalerate dehydrogenase E1 component beta subunit [Stigmatella erecta]
H3__8055_1	0	0	0.783668	0.819938	10.9142	13.8469	5.02335	1.36684e-20	3.4512e-19	2-oxoisovalerate dehydrogenase subunit alpha [Sorangium cellulosum]
H2__14941_1	2.53516	8.38297	7.90354	4.16134	5.17344	1.46948	-0.800622	0.0145553	0.0237528	2-phospho-L-lactate guanylyltransferase [Chloroflexi bacterium]		ko01120 Microbial metabolism in diverse environments
H4__9775_1	15.6086	8.04509	0	0	0	0	-12.945	1.83494e-21	5.42724e-20	3'(2'),5'-bisphosphate nucleotidase [Kamptonema sp. SIO1D9]
H5__4332_1	13.2104	7.02899	2.01713	1.62186	2.98102	2.59409	-1.62836	9.77485e-05	0.000228965	3'(2'),5'-bisphosphate nucleotidase [Rippkaea orientalis PCC 8802]
H3__15643_1	0	0.033537	0.088941	0.475257	7.5069	8.33027	7.02266	4.03311e-27	3.26894e-25	3,4-dihydroxy-2-butanone 4-phosphate synthase [Archangium violaceum Cb vi76]
H1__10347_2	0.192672	1.169	1.45323	2.63552	5.93162	10.1826	2.73441	5.86902e-07	1.90061e-06	3,4-dihydroxy-2-butanone-4-phosphate synthase [Sterolibacteriaceae bacterium J5B]
H2__10428_1	8.22067	5.55275	6.55569	1.38051	4.29336	2.29931	-1.34999	0.000273708	0.000600627	3-carboxymuconate cyclase [Nitrospiraceae bacterium]
H6__3172_2	21.8583	25.131	6.31404	4.65759	0.715885	8.91972	-1.89868	4.37166e-06	1.24823e-05	3-deoxy-7-phosphoheptulonate synthase [Moorea sp. SIO2B7]
H3__13679_1	0.917486	0.800209	1.89151	5.28896	1.8158	8.09449	2.07334	5.46382e-06	1.5318e-05	3-deoxy-7-phosphoheptulonate synthase [Solemya pervernicosa gill symbiont]
H2__20186_1	2.33879	0	0	2.66599	12.2747	17.9426	3.8118	4.34283e-17	6.08428e-16	3-deoxy-manno-octulosonate cytidylyltransferase [Myxococcales bacterium]
H3__8097_1	0	1.24124	0.487676	0.533026	5.785	6.56206	2.89504	2.1897e-10	1.12656e-09	3-hydroxyacyl-CoA dehydrogenase [Archangium gephyra]
H2__4424_2	1.99374	2.1347	0.70766	3.78139	7.53058	13.9958	2.38694	1.06856e-07	3.82987e-07	3-hydroxyacyl-CoA dehydrogenase [Candidatus Accumulibacter sp. 66-26]
H1__11452_1	4.19192	0.552906	0.549871	6.76687	2.56502	7.06881	1.63058	2.7496e-05	6.98035e-05	3-hydroxyacyl-CoA dehydrogenase [Candidatus Accumulibacter sp. 66-26]
H1__3429_1	3.04323	2.67521	0.104335	6.41985	5.11032	1.47391	1.15877	0.00360234	0.00658766	3-hydroxyacyl-CoA dehydrogenase [Hydrogenophaga sp. H7]
H6__7785_1	4.45004	13.6556	5.74899	0.668913	0.361317	1.34223	-3.32817	1.00576e-13	8.40641e-13	3-hydroxyacyl-CoA dehydrogenase [Massilia yuzhufengensis]
H3__16365_1	0	0.940575	2.52042	5.45279	3.59079	10.5275	2.49843	1.63761e-07	5.71937e-07	3-hydroxyacyl-CoA dehydrogenase/enoyl-CoA hydratase family protein [Hydrogenophaga pseudoflava]
H2__9646_1	0	1.20756	0	1.37267	7.24976	6.06761	3.60138	3.47239e-14	3.1188e-13	3-hydroxybutyryl-CoA dehydrogenase [Myxococcales bacterium]		ko01120 Microbial metabolism in diverse environments
H2__21635_1	1.04694	0.747306	1.39351	1.74498	9.64227	11.759	2.859	5.84115e-10	2.82686e-09	3-hydroxylaminophenol mutase [Tepidimonas aquatica]		ko01120 Microbial metabolism in diverse environments		ko02020 Two-component system
H4__6361_1	6.22479	0.786827	1.69544	0.126708	17.8519	25.6461	2.32449	1.83533e-08	7.27155e-08	3-hydroxypropionyl-CoA synthetase [Gemmatimonas sp. SG8_38_2]
H2__22194_1	0	1.71049	1.40625	0.572938	9.32395	9.49713	2.63634	1.19334e-08	4.83677e-08	3-isopropylmalate dehydratase large subunit [Anaeromyxobacter sp. PSR-1]
H4__5654_1	16.6363	7.26917	0.1377	1.80606	0	1.40059	-2.90532	4.10566e-10	2.03298e-09	3-isopropylmalate dehydratase large subunit [Caldithrix sp. RBG_13_44_9]
H3__6994_1	0	0.365313	2.13948	4.5494	16.3826	12.7283	3.74669	8.96721e-14	7.57237e-13	3-isopropylmalate dehydratase large subunit [Desulfobacteraceae bacterium]
H2__651_1	1.22609	4.87084	0.968821	5.81867	6.16272	3.08565	1.09216	0.0109704	0.0183751	3-isopropylmalate dehydrogenase [Candidatus Propionivibrio aalborgensis]
H2__12765_1	0.755577	0.14326	1.50072	2.28854	14.7211	14.6202	3.71878	1.41108e-15	1.55994e-14	3-isopropylmalate dehydrogenase [Sorangium cellulosum]
H6__2432_1	6.98314	4.15381	6.95387	2.87633	0.06022	1.05044	-2.18104	1.46809e-07	5.15642e-07	3-isopropylmalate dehydrogenase [Sterolibacteriaceae bacterium M52]
H5__7589_1	6.15198	5.02465	0	0	0	0	-11.8636	1.32964e-20	3.36398e-19	3-ketoacyl-CoA thiolase [Bacteroidetes bacterium]		ko01120 Microbial metabolism in diverse environments		ko02020 Two-component system
H4__1941_1	15.0518	9.38107	5.39542	0	0	0.571651	-5.698	1.50778e-24	7.67527e-23	3-mercaptopyruvate sulfurtransferase SseA, contains two rhodanese domains [Desulfopila aestuarii DSM 18488]
H2__997_2	0	8.76751	0.86684	2.37791	15.7879	26.7964	2.2221	2.08055e-07	7.14729e-07	3-oxoacyl-(acyl carrier protein) synthase [Myxococcus stipitatus DSM 14675]
H1__7781_2	3.75244	4.90815	6.53563	32.9971	17.6514	18.1719	2.1789	3.23366e-07	1.08189e-06	3-oxoacyl-[acyl-carrier-protein] reductase [Methylomagnum ishizawai]		ko01120 Microbial metabolism in diverse environments
H3__8225_1	0	2.19973	6.56298	10.202	3.06148	8.90054	1.33847	0.0149635	0.024374	3-oxoacyl-[acyl-carrier-protein] synthase 2 [Candidatus Accumulibacter sp.]
H3__4213_3	3.37176	0.667093	6.26574	10.3129	5.28688	7.12285	1.14061	0.029522	0.0454785	3-oxoacyl-ACP reductase FabG, partial [Escherichia coli]
H3__4696_1	0	0	0.583376	0.377852	9.56713	17.6775	5.55803	2.56329e-24	1.24013e-22	3-oxoacyl-ACP synthase [Myxococcales bacterium]
H1__4283_2	22.9927	10.4552	21.6716	8.70401	8.71138	13.6177	-0.828695	0.0125608	0.0207098	3-phenylpropionate-dihydrodiol/cinnamic acid-dihydrodiol dehydrogenase [Shigella sp.]		ko01120 Microbial metabolism in diverse environments
H6__13317_3	6.72264	6.39693	11.1699	3.38619	4.4074	5.80165	-0.837091	0.00872134	0.0148544	3-phosphoserine phosphatase [Escherichia coli K-12]		ko01120 Microbial metabolism in diverse environments
H3__13988_3	1.69091	1.58775	2.06489	0.472033	17.7417	15.9922	2.67769	1.10349e-09	5.14476e-09	3-phosphoserine/phosphohydroxythreonine transaminase [Corallococcus aberystwythensis]		ko01120 Microbial metabolism in diverse environments
H1__8278_2	3.66638	0.744812	0.032921	10.5549	1.38213	5.74826	1.99185	5.40007e-07	1.75577e-06	3-phosphoserine/phosphohydroxythreonine transaminase [Sulfuritalea hydrogenivorans]		ko01120 Microbial metabolism in diverse environments
H1__1147_2	0	1.46125	0	14.8509	10.7334	24.6354	5.10011	1.36427e-19	2.91393e-18	3-phosphoshikimate 1-carboxyvinyltransferase [Sulfurisoma sediminicola]
H6__14361_1	7.40142	4.61541	16.5408	7.0709	2.1701	6.86988	-0.825727	0.00907994	0.0154015	4-(cytidine 5'-diphospho)-2-C-methyl-D-erythritol kinase [Escherichia coli]
H3__6760_1	1.96686	0	1.83672	1.6472	5.5609	25.3882	3.09827	1.5917e-10	8.33265e-10	4-(cytidine 5'-diphospho)-2-C-methyl-D-erythritol kinase [Hydrogenophaga sp. A37]
H1__5237_2	0	1.27859	0.847718	6.58879	3.85555	5.60456	2.91428	1.31928e-07	4.65201e-07	4-(cytidine 5'-diphospho)-2-C-methyl-D-erythritol kinase [Methylophaga sp.]
H1__13176_1	0	2.95771	3.59514	20.7984	22.726	22.439	3.33087	2.8314e-12	1.90804e-11	4-(cytidine 5'-diphospho)-2-C-methyl-D-erythritol kinase [Thiobacillus denitrificans]
H2__11534_1	1.9781	0	0	2.10841	10.2815	5.13512	3.14529	1.32486e-11	8.08472e-11	4-(cytidine 5'-diphospho)-2-C-methyl-D-erythritol kinase [Thiobacillus sp. SCN 63-374]
H4__6702_1	156.547	78.8434	48.9267	20.3623	9.90136	14.7346	-2.65948	2.89709e-11	1.69166e-10	42K protein [Melon necrotic spot virus]
H3__17822_1	0	0	0	0	8.76594	10.8736	12.6767	5.63749e-29	6.1819e-27	4-alpha-glucanotransferase [Myxococcales bacterium]
H2__20874_2	12.5237	0	7.62946	0	5.50793	2.05295	-1.41402	0.000255899	0.000563317	4-amino-4-deoxy-L-arabinose-phosphoundecaprenol flippase subunit ArnE [Shigella sp.]
H3__17092_1	6.98013	0.76267	1.66569	5.66405	5.77553	10.6898	1.23366	0.00171518	0.00331585	4-aminobutyrate--2-oxoglutarate transaminase [Candidatus Bathyarchaeota archaeon]
H6__8952_1	9.57297	6.33038	9.69837	1.61264	2.94507	2.69324	-1.81957	1.21543e-06	3.76188e-06	4-aminobutyrate--2-oxoglutarate transaminase [Geopsychrobacter electrodiphilus]
H4__6818_1	10.2551	8.67323	5.18788	2.91486	1.47607	0.264897	-2.37215	1.24987e-08	5.05328e-08	4-aminobutyrate--2-oxoglutarate transaminase [Geopsychrobacter electrodiphilus]
H3__14232_1	7.8413	27.9507	11.8286	3.52424	9.79407	10.1597	-1.02018	0.0043073	0.00773702	4-diphosphocytidyl-2-C-methyl-D-erythritol kinase [Pseudacidovorax intermedius]
H4__1951_1	11.5989	5.88154	0.237361	1.84486	2.49128	2.6442	-1.34345	0.00216629	0.00409811	4Fe-4S binding domain-containing protein [Peptoclostridium litorale DSM 5388]
H2__1533_2	19.0405	18.2012	12.6327	7.04096	11.4562	10.4821	-0.783215	0.0239557	0.0375104	4Fe-4S binding protein [Escherichia coli]
H4__6493_1	303.094	95.6527	139.392	17.2733	12.8251	10.409	-3.73162	6.49472e-19	1.2372e-17	4Fe-4S binding protein [Uliginosibacterium gangwonense]
H1__9060_1	2.17533	4.45446	1.64074	8.39539	3.25283	11.1257	1.461	0.000714763	0.00147408	4Fe-4S dicluster domain-containing protein [Anaerolineae bacterium]
H1__3579_1	10.6477	0	2.85547	11.4752	5.33562	13.5868	1.17049	0.00245987	0.00461246	4Fe-4S dicluster domain-containing protein [Anaerolineae bacterium]
H3__4054_2	2.98056	0	0.487087	7.93567	5.44005	9.33696	2.71041	2.85545e-10	1.44427e-09	4Fe-4S dicluster domain-containing protein [Chloroflexi bacterium]		ko01120 Microbial metabolism in diverse environments
H5__12171_1	12.1141	8.88126	5.15738	13.0987	0	0.688415	-0.923496	0.0245585	0.0383651	4Fe-4S dicluster domain-containing protein [Deltaproteobacteria bacterium]
H6__13276_1	67.1655	35.3915	28.8902	30.572	5.21983	30.1209	-0.995822	0.0107861	0.0180919	4Fe-4S dicluster domain-containing protein [Deltaproteobacteria bacterium]
H5__2641_2	5.28133	12.3142	3.57742	0	0.307139	0.186028	-5.41546	4.27669e-25	2.39312e-23	4Fe-4S dicluster domain-containing protein [Desulfurivibrio sp.]		ko01120 Microbial metabolism in diverse environments
H3__17982_9	4.80082	1.80507	0.470528	14.9664	6.47737	15.3287	2.37704	9.16643e-10	4.32932e-09	4Fe-4S dicluster domain-containing protein [Ectothiorhodospiraceae bacterium BW-2]
H3__563_1	0	0	0	5.72184	4.68286	8.6224	12.631	2.56614e-18	4.37866e-17	4Fe-4S dicluster domain-containing protein [Proteobacteria bacterium]
H2__11139_1	0	0	0	0	6.44423	6.67082	12.0943	2.94323e-15	3.07124e-14	4Fe-4S dicluster domain-containing protein, partial [Caldilineae bacterium]
H4__5530_2	22.1187	16.1614	8.9519	6.58879	1.89812	1.95441	-2.17714	2.23292e-07	7.64174e-07	4Fe-4S ferredoxin [Chloroflexi bacterium]		ko01120 Microbial metabolism in diverse environments
H2__858_2	5.77305	10.5307	6.78174	19.7907	164.291	165.406	3.92	2.83208e-19	5.73363e-18	4Fe-4S ferredoxin iron-sulfur binding domain protein [Anaeromyxobacter sp. Fw109-5]
H2__512_3	5.64879	7.63836	3.03857	11.2951	127.453	143.371	4.11083	3.31835e-21	9.41235e-20	4Fe-4S ferredoxin iron-sulfur binding domain protein [Anaeromyxobacter sp. K]			ko00920 Sulfur metabolism
H1__13531_1	0	0	0	10.6334	2.81899	5.23604	12.6051	8.97278e-29	9.47083e-27	4Fe-4S ferredoxin iron-sulfur binding domain-containing protein [Thauera sp. 63]		ko01120 Microbial metabolism in diverse environments	ko00920 Sulfur metabolism	ko02020 Two-component system
H2__19781_2	7.44861	1.97445	7.03629	1.13052	6.23377	3.113	-0.651492	0.0325771	0.0498108	4-hydroxy-3-methylbut-2-en-1-yl diphosphate synthase (flavodoxin) [Shigella sp.]
H4__5956_1	8.96706	5.75022	1.53964	0.498611	0	0.124287	-4.69925	2.98529e-17	4.30603e-16	4-hydroxybutyrate CoA [Prolixibacteraceae bacterium]
H4__2021_1	11.789	1.69253	3.04935	1.09023	6.57172	1.61282	-0.833576	0.0268154	0.0416487	4-hydroxyphenylacetate catabolism regulatory protein HpaA [Escherichia coli]
H1__2188_1	0.201299	0.572505	0.60732	6.34294	5.35616	4.54713	3.55333	2.15358e-13	1.70898e-12	4-hydroxyphenylpyruvate dioxygenase [Hydrogenophaga pseudoflava]
H3__13032_1	0	0	0	0.522459	9.98185	15.7001	13.0927	9.35911e-34	1.96753e-31	4-hydroxy-tetrahydrodipicolinate reductase [Myxococcales bacterium]		ko01120 Microbial metabolism in diverse environments
H1__13273_1	0	3.0063	2.72242	8.26551	1.70082	16.977	2.23305	5.06198e-07	1.65043e-06	4-hydroxy-tetrahydrodipicolinate synthase [Candidatus Accumulibacter sp. 66-26]		ko01120 Microbial metabolism in diverse environments
H1__1867_1	0.801932	0	2.74936	6.26825	5.32243	3.79075	2.11384	2.51284e-05	6.40301e-05	4-hydroxy-tetrahydrodipicolinate synthase [Macromonas sp. BK-30]		ko01120 Microbial metabolism in diverse environments
H1__12265_2	0	1.04242	2.98051	27.4463	15.7925	10.1785	3.72999	6.49199e-15	6.47769e-14	4-hydroxy-tetrahydrodipicolinate synthase [Thiohalomonas denitrificans]
H1__6731_1	1.5206	0.902537	0.964072	7.42854	6.04793	7.32622	2.61753	3.89462e-09	1.69263e-08	4-oxalomesaconate hydratase [Hydrogenophaga sp. H7]		ko01120 Microbial metabolism in diverse environments
H3__11504_1	4.66469	2.84559	1.37675	8.02544	1.33796	11.0211	1.19743	0.00216397	0.00409393	5,10-methylenetetrahydrofolate reductase (NAD(P)) [Propionivibrio dicarboxylicus]		ko01120 Microbial metabolism in diverse environments
H2__21740_1	5.7976	0.092568	1.50364	0.238508	10.9507	3.74547	1.01398	0.0174741	0.0281425	5'-methylthioadenosine/S-adenosylhomocysteine nucleosidase, partial [Shigella flexneri]
H2__19409_1	10.3086	2.08484	6.00422	1.09114	4.08035	4.4668	-0.932457	0.0122117	0.0201779	6,7-dimethyl-8-ribityllumazine synthase [Shigella flexneri 5a str. M90T]
H2__5492_1	10.631	6.55844	4.18872	1.86036	2.79135	3.85472	-1.3292	0.000856205	0.00173609	60 kDa chaperonin [Desulfuromonas sp. AOP6]
H3__2425_1	3.92661	2.27881	22.56	25.0874	12.3137	33.7037	1.30552	0.0086643	0.0147603	60 kDa chaperonin [Hydrogenophaga pseudoflava]
H6__9572_1	12.7938	13.4312	15.0212	10.1603	7.31751	4.45893	-0.910822	0.00754305	0.0129659	6-aminohexanoate hydrolase [Chloroflexi bacterium]
H5__10306_1	8.72691	8.12284	1.95474	1.5503	0.418703	1.42016	-2.47103	4.76104e-08	1.78723e-07	6-oxocyclohex-1-ene-1-carbonyl-CoA hydratase [Deltaproteobacteria bacterium HGW-Deltaproteobacteria-15]
H2__9062_1	0.106617	0.202149	0	4.84393	6.2833	5.08937	5.70113	1.46258e-23	6.27427e-22	6-phosphofructokinase [Archangium sp. Cb G35]		ko01120 Microbial metabolism in diverse environments
H2__13284_1	0.031005	0.611374	0.03118	3.90783	19.1994	22.8081	6.08471	2.46601e-33	4.89995e-31	6-phosphofructokinase [Calditrichaeota bacterium]
H1__14589_1	1.15397	0.601692	2.24849	22.6908	5.51926	4.61091	3.0341	3.46166e-11	1.99198e-10	6-phosphofructokinase [Solemya pervernicosa gill symbiont]
H1__10126_1	0	0	0.943157	5.32339	5.89234	3.95907	4.00374	2.80156e-12	1.88877e-11	6-phosphofructokinase [Thiohalobacter thiocyanaticus]
H2__6727_2	0	0.540544	0	1.49989	11.2845	15.0016	5.67597	2.30467e-26	1.61948e-24	6-phosphogluconolactonase [Desulfuromonadales bacterium]		ko01120 Microbial metabolism in diverse environments
H3__3606_2	8.36406	6.66059	8.93718	2.65595	2.02319	6.14931	-1.14569	0.00202074	0.00386698	7-cyano-7-deazaguanine synthase [Escherichia coli]
H6__6013_2	15.4919	4.19287	14.0217	0.712302	6.51944	11.6001	-0.839749	0.0108786	0.0182346	7-cyano-7-deazaguanine/7-aminomethyl-7-deazaguanine transporter [Shigella sp.]
H3__12255_1	1.47803	0	3.11217	0.451287	28.4393	21.9694	3.46904	3.57242e-13	2.74559e-12	8-oxo-dGTP diphosphatase MutT [Myxococcales bacterium]
H2__4836_1	3.27603	2.19418	0.342296	13.718	12.8737	4.0256	2.39651	2.92655e-09	1.2873e-08	AAA domain-containing protein [Marmoricola caldifontis]
H1__1278_1	3.70233	2.84801	0	9.14679	6.09445	3.74201	1.53465	7.64851e-05	0.000182375	AAA domain-containing protein [Marmoricola caldifontis]
H5__9227_1	2.45219	4.73397	1.28909	10.6728	7.54934	2.37532	1.28083	0.00301481	0.00558069	AAA domain-containing protein [Marmoricola caldifontis]
H5__1536_1	5.42674	8.35248	1.00322	4.44451	0.772164	2.0408	-1.02604	0.0192171	0.0307731	AAA domain-containing protein [Marmoricola caldifontis]
H3__3640_1	0.192672	0	0.75891	0.815755	12.9366	20.9948	5.18601	5.25023e-25	2.87448e-23	AAA family ATPase [Gemmatimonadetes bacterium RIFCSPLOWO2_02_FULL_71_11]
H4__6407_1	26.233	10.6784	1.71407	0	0	0	-13.6524	3.44519e-27	2.82833e-25	AAA family ATPase [Gloeocapsa sp. DLM2.Bin57]
H2__3713_1	122.373	71.7637	37.6629	29.0743	21.9847	19.9821	-1.70611	8.96013e-06	2.43678e-05	AAA family ATPase [Moorea sp. SIO2B7]
H3__217_1	5.59346	5.82801	2.62858	12.9733	16.1395	14.794	1.64366	5.09012e-05	0.000124881	AAA family ATPase [Sulfurivermis fontis]
H5__1055_1	9.34991	8.65993	8.48758	4.7698	8.80646	1.48115	-0.815255	0.0160244	0.0259698	ABC transporter [Anaerolineaceae bacterium]
H6__1958_1	8.71814	3.78633	7.45617	3.13059	2.81834	1.33385	-1.45422	0.000131398	0.00030302	ABC transporter [Anaerolineaceae bacterium]
H2__4110_1	9.19925	7.21334	3.68488	1.52342	3.36011	5.51567	-0.95034	0.0148367	0.0241813	ABC transporter ATP-binding protein [Anaerolineales bacterium]
H3__5585_1	14.5497	4.71143	8.54911	0	1.43797	6.47986	-1.81205	4.80146e-06	1.364e-05	ABC transporter ATP-binding protein [Anaerolineales bacterium]
H3__17700_2	0	0	0.061097	5.5797	0.961885	6.83577	7.70564	1.08664e-18	1.98169e-17	ABC transporter ATP-binding protein [Ardenticatenia bacterium]
H2__9468_1	4.78264	0.797988	0.048097	19.0654	6.98333	5.62596	2.49182	1.49154e-09	6.82474e-09	ABC transporter ATP-binding protein [Chloroflexi bacterium]
H6__4472_1	2.49217	0.111182	3.05916	5.87262	7.41453	0.874736	1.32204	0.00804987	0.0137799	ABC transporter ATP-binding protein [Chloroflexi bacterium]
H1__15822_1	11.6051	6.2324	1.92412	5.82265	1.37945	1.925	-1.11422	0.0093764	0.0158845	ABC transporter ATP-binding protein [Chloroflexi bacterium]
H2__21925_1	0.84294	0.821954	0	3.2944	5.08425	5.74826	3.08265	9.664e-10	4.55387e-09	ABC transporter ATP-binding protein [Cutibacterium acnes]
H1__11897_1	2.23776	0	0.182468	12.2321	2.92591	6.75357	3.17689	2.05524e-13	1.64605e-12	ABC transporter ATP-binding protein [Gammaproteobacteria bacterium RBG_16_57_12]
H2__7783_1	0.684889	6.07332	1.85438	9.83171	11.0754	2.51486	1.44303	0.00086759	0.00175777	ABC transporter ATP-binding protein [Nocardioides sp. LS1]
H1__13257_1	9.77663	4.1987	13.1193	3.74036	5.6467	2.66077	-1.16903	0.000565635	0.00118417	ABC transporter ATP-binding protein [Shigella sp.]
H3__2883_1	0.535909	0	0	1.57084	5.02813	10.6971	5.00451	1.95505e-22	6.83433e-21	ABC transporter ATP-binding protein uup [Vulgatibacter incomptus]
H3__15535_1	0.396678	0	1.19678	5.69737	0	9.80586	3.2799	6.34582e-12	4.0555e-11	ABC transporter periplasmic sugar-binding protein [Candidatus Vecturithrix granuli]
H3__11535_1	2.84938	3.98585	0.477588	7.11466	9.02275	6.69281	1.64204	5.70533e-05	0.00013828	ABC transporter permease [Betaproteobacteria bacterium HGW-Betaproteobacteria-9]
H1__10165_1	8.25326	5.80138	3.34026	2.75352	3.3642	2.23067	-1.05882	0.0179021	0.0287946	ABC transporter permease [Chloroflexi bacterium]
H2__19926_1	7.78099	11.1139	3.52129	3.4211	4.44872	0	-1.50978	0.000289936	0.000633642	ABC transporter permease [Chloroflexi bacterium]
H3__7154_2	0	1.20885	0	0.718777	5.60808	13.1165	4.00421	1.46042e-16	1.89048e-15	ABC transporter permease [Myxococcales bacterium]
H2__910_1	0	2.54541	1.43761	5.82971	2.29611	5.19198	1.74066	0.00015784	0.000358085	ABC transporter permease [Rhodocyclaceae bacterium]
H1__12578_1	3.76561	1.86507	3.28461	6.64511	6.01612	11.3983	1.43195	0.000779435	0.00158979	ABC transporter substrate binding protein [Caldilinea aerophila DSM 14535 = NBRC 104270]
H5__9058_1	6.244	10.9864	2.90646	11.2253	12.8675	12.561	0.864028	0.0318114	0.0487439	ABC transporter substrate binding protein [Caldilinea aerophila DSM 14535 = NBRC 104270]
H2__4667_1	8.62623	8.67108	3.02941	3.21078	3.79383	2.2176	-1.13994	0.00393515	0.00710999	ABC transporter substrate binding protein [Candidatus Promineofilum breve]
H5__11500_1	29.2697	20.784	5.26667	2.73365	1.38825	5.56481	-2.51336	1.75369e-09	7.96584e-09	ABC transporter substrate binding protein [Chloroflexi bacterium OLB13]
H2__5789_1	3.37176	0	1.24927	5.89523	9.36572	10.5889	2.4831	1.57222e-08	6.29929e-08	ABC transporter substrate binding protein [Chloroflexi bacterium OLB15]
H5__5034_1	5.12357	7.14299	0.833511	2.79747	2.05453	1.92679	-0.950165	0.0257715	0.0401339	ABC transporter substrate-binding protein [Acidimicrobiia bacterium]
H1__12879_1	6.20742	0	0	9.92454	3.57386	1.97221	1.31705	0.000281013	0.000615681	ABC transporter substrate-binding protein [anaerobic bacterium MO-CFX2]
H3__9836_1	5.8924	3.42614	1.64606	6.9726	4.49191	10.8826	1.02704	0.00948865	0.0160643	ABC transporter substrate-binding protein [anaerobic bacterium MO-CFX2]
H5__13404_1	5.66036	7.15483	2.74081	3.20905	2.64311	1.42962	-1.09479	0.00566245	0.00998202	ABC transporter substrate-binding protein [anaerobic bacterium MO-CFX2]
H6__1228_1	18.4798	11.9008	6.81435	2.34409	3.07988	6.96424	-1.58591	5.32433e-05	0.000130375	ABC transporter substrate-binding protein [Anaerolinea thermolimosa]
H2__10875_1	0.06048	1.37607	1.42934	2.00914	5.58583	5.10384	2.14647	1.06585e-05	2.87402e-05	ABC transporter substrate-binding protein [Anaerolineaceae bacterium]
H2__9128_1	0	3.92815	1.75345	4.05849	7.53293	5.33299	1.57423	0.000529278	0.00111228	ABC transporter substrate-binding protein [Anaerolineaceae bacterium]
H3__9896_1	4.38927	1.39208	6.98239	10.4485	4.00121	12.1088	1.05695	0.028588	0.0441505	ABC transporter substrate-binding protein [Anaerolineaceae bacterium]
H1__11749_1	8.46381	3.23563	5.19011	16.7409	8.23164	8.91567	1.00452	0.0165756	0.0268014	ABC transporter substrate-binding protein [Anaerolineaceae bacterium]
H1__8719_1	69.3858	53.0247	27.7295	26.4913	21.8146	22.2092	-1.09027	0.00326154	0.00600599	ABC transporter substrate-binding protein [Anaerolineaceae bacterium]
H2__21115_1	9.33194	9.04057	4.55541	2.66214	6.71052	1.04514	-1.13783	0.00229663	0.00432822	ABC transporter substrate-binding protein [Anaerolineaceae bacterium]
H6__3850_1	6.40392	2.61238	9.2944	3.17589	1.66427	2.60533	-1.2979	0.000243892	0.000541047	ABC transporter substrate-binding protein [Anaerolineaceae bacterium]
H6__1652_1	0	12.7633	7.98205	4.08155	1.9947	0.406957	-1.67755	1.8842e-05	4.90748e-05	ABC transporter substrate-binding protein [Anaerolineaceae bacterium]
H4__758_1	12.7555	5.20106	7.05761	4.15429	2.45308	0	-1.92012	1.1155e-06	3.46794e-06	ABC transporter substrate-binding protein [Anaerolineaceae bacterium]
H1__9636_1	0.333013	4.67239	0.125588	7.48356	4.75994	7.16759	1.91895	7.16102e-06	1.98048e-05	ABC transporter substrate-binding protein [Anaerolineae bacterium CG_4_9_14_3_um_filter_57_17]
H2__4878_1	0.406644	0	0	6.68812	7.63063	0.982115	5.22338	3.33105e-20	7.88981e-19	ABC transporter substrate-binding protein [Anaerolineae bacterium]
H3__12008_1	3.3188	3.37388	0.674624	6.55429	11.6148	14.6867	2.15648	1.78347e-07	6.16739e-07	ABC transporter substrate-binding protein [Anaerolineae bacterium]
H2__4987_1	1.88191	0.747617	1.30678	6.17289	5.39955	3.93403	1.97713	5.48961e-06	1.53881e-05	ABC transporter substrate-binding protein [Anaerolineae bacterium]
H2__3730_1	0	5.82471	3.29668	14.5502	6.01401	0.718533	1.22209	0.00977308	0.0165084	ABC transporter substrate-binding protein [Anaerolineae bacterium]
H2__9659_1	3.06702	8.49911	2.43194	15.79	5.49929	8.91567	1.10939	0.00567271	0.00999825	ABC transporter substrate-binding protein [Anaerolineae bacterium]
H6__122_1	4.87347	2.01997	4.04625	9.96624	4.68548	8.93638	1.10828	0.0104608	0.0175725	ABC transporter substrate-binding protein [Anaerolineae bacterium]
H1__11799_1	3.57611	4.80442	0.82203	9.9331	5.48226	3.87572	1.06758	0.00655397	0.0114515	ABC transporter substrate-binding protein [Anaerolineae bacterium]
H3__11977_1	9.13925	2.82637	2.90009	14.3913	9.59986	5.8239	1.00391	0.0122292	0.0202042	ABC transporter substrate-binding protein [Anaerolineae bacterium]
H2__14979_1	3.46003	2.40992	1.20722	1.58683	5.27945	6.68123	0.936492	0.0282747	0.0437128	ABC transporter substrate-binding protein [Anaerolineae bacterium]
H4__927_1	7.12237	3.79269	6.24835	1.55466	3.53231	3.10019	-1.06762	0.00331523	0.00609689	ABC transporter substrate-binding protein [Anaerolineae bacterium]
H6__12253_1	6.65816	6.38758	3.97748	1.27884	3.45385	1.45526	-1.45953	0.000154544	0.000351066	ABC transporter substrate-binding protein [Anaerolineae bacterium]
H6__9091_1	1.51598	9.83229	5.88803	2.45164	2.34506	1.33681	-1.49021	5.45134e-05	0.000133322	ABC transporter substrate-binding protein [Anaerolineae bacterium]
H2__19615_1	11.8931	3.68855	6.04192	2.1164	4.88909	0.313542	-1.56249	3.07622e-05	7.76523e-05	ABC transporter substrate-binding protein [Anaerolineae bacterium]
H3__6135_1	6.55792	2.76833	5.2263	1.14851	0	3.74428	-1.57196	7.71835e-05	0.000183896	ABC transporter substrate-binding protein [Anaerolineae bacterium]
H4__8975_1	16.7698	9.35886	2.66497	1.54576	3.27022	4.82112	-1.57878	8.1053e-05	0.000192753	ABC transporter substrate-binding protein [Anaerolineae bacterium]
H5__7688_1	32.1614	23.1811	3.7721	6.39386	7.72164	3.06121	-1.78288	1.04942e-05	2.83162e-05	ABC transporter substrate-binding protein [Anaerolineae bacterium]
H6__7538_1	7.58413	5.89358	5.42915	2.33619	1.4788	0.796158	-2.035	2.43677e-07	8.31211e-07	ABC transporter substrate-binding protein [Anaerolineae bacterium]
H4__5573_1	9.92076	13.917	3.13004	4.62482	0.11407	1.54761	-2.10038	6.48664e-07	2.07842e-06	ABC transporter substrate-binding protein [Anaerolineae bacterium]
H4__5129_1	19.0317	4.20516	6.98269	3.41641	2.10902	1.44771	-2.11512	1.73236e-07	6.03563e-07	ABC transporter substrate-binding protein [Anaerolineae bacterium]
H6__13092_1	7.3986	5.2605	6.85925	2.33431	0.13558	1.64236	-2.246	7.93669e-08	2.88323e-07	ABC transporter substrate-binding protein [Anaerolineae bacterium]
H5__1728_1	7.98433	9.49229	4.20468	2.10841	0.664342	1.79346	-2.24663	6.22943e-08	2.29909e-07	ABC transporter substrate-binding protein [Anaerolineae bacterium]
H4__1312_1	20.6713	9.89448	4.76495	1.50724	3.21781	1.0144	-2.62131	1.81296e-10	9.44613e-10	ABC transporter substrate-binding protein [Anaerolineae bacterium]
H5__1360_1	30.5468	39.1538	14.4393	4.45071	5.46023	2.93123	-2.71161	1.07937e-11	6.67337e-11	ABC transporter substrate-binding protein [Anaerolineae bacterium]
H6__6232_1	12.5812	6.48839	9.53999	0.09834	0.708253	2.40226	-3.15517	7.70438e-14	6.54446e-13	ABC transporter substrate-binding protein [Anaerolineae bacterium]
H6__14519_1	9.23626	5.81089	3.3249	0.615296	1.06169	0	-3.45123	3.61431e-14	3.24168e-13	ABC transporter substrate-binding protein [Anaerolineae bacterium]
H2__14993_1	16.3705	1.69304	4.3029	0.817919	6.8725	1.82359	-1.23295	0.00195542	0.00374858	ABC transporter substrate-binding protein [Anaerolineales bacterium]
H4__254_1	10.8744	7.1762	3.7992	5.51941	1.98756	0	-1.54094	0.000182287	0.000410608	ABC transporter substrate-binding protein [Anaerolineales bacterium]
H4__6314_2	6.44381	0.625091	1.95917	6.29596	7.71111	4.79022	1.05779	0.00999156	0.01684	ABC transporter substrate-binding protein [Ardenticatenia bacterium]
H5__2932_1	0.069881	6.46585	5.69245	2.45799	1.47522	1.19135	-1.25422	0.000529462	0.00111264	ABC transporter substrate-binding protein [Ardenticatenia bacterium]
H6__10484_1	4.96323	7.20104	10.1455	1.61645	0.854153	1.71681	-2.4127	5.20233e-10	2.533e-09	ABC transporter substrate-binding protein [Caldicellulosiruptor danielii]
H5__1810_1	5.6196	7.33061	2.44896	1.75701	0.263628	1.21352	-2.25033	4.63549e-07	1.51781e-06	ABC transporter substrate-binding protein [Caldilineae bacterium]
H3__3022_1	25.9474	7.11412	11.0761	5.10688	6.93733	6.6831	-1.23673	0.000921077	0.00185985	ABC transporter substrate-binding protein [candidate division KSB3 bacterium]
H6__5928_1	5.96328	1.31029	6.47348	2.39592	3.25994	1.02139	-1.04146	0.00195365	0.00374539	ABC transporter substrate-binding protein [candidate division Zixibacteria bacterium]
H5__6622_1	6.22875	6.83218	3.39087	3.36984	1.67534	2.15011	-1.19278	0.00237786	0.00447046	ABC transporter substrate-binding protein [candidate division Zixibacteria bacterium]
H6__9365_1	10.6921	13.9012	16.603	9.46246	6.77491	9.22493	-0.694091	0.027299	0.0423299	ABC transporter substrate-binding protein [Candidatus Bathyarchaeota archaeon]
H5__3406_1	6.33482	15.9631	6.26798	0.133107	2.45653	0	-3.46195	1.75065e-15	1.90189e-14	ABC transporter substrate-binding protein [Candidatus Bathyarchaeota archaeon]
H2__7967_1	3.83683	2.29265	0.847718	6.87279	11.7098	4.70763	1.73857	2.21711e-05	5.68657e-05	ABC transporter substrate-binding protein [Candidatus Lokiarchaeota archaeon]
H6__9150_1	3.12575	8.78005	5.26822	0.904898	1.17105	0	-3.04655	2.36984e-12	1.60782e-11	ABC transporter substrate-binding protein [Candidatus Thermofonsia Clade 2 bacterium]
H3__3126_1	0.994436	1.83835	0	6.07262	2.6788	6.09263	2.38836	3.02968e-08	1.1673e-07	ABC transporter substrate-binding protein [Chloroflexi bacterium HGW-Chloroflexi-2]
H3__1330_1	1.55444	0.138695	1.83912	3.30556	17.7345	11.1848	3.18842	2.19241e-12	1.50556e-11	ABC transporter substrate-binding protein [Chloroflexi bacterium HGW-Chloroflexi-3]
H6__14273_1	3.0079	5.07758	6.9769	1.32724	0.896144	1.15792	-2.15431	4.14507e-08	1.56682e-07	ABC transporter substrate-binding protein [Chloroflexi bacterium RBG_16_54_18]
H6__7129_1	4.85329	8.52396	5.29182	2.99491	1.39303	5.66117	-0.893384	0.0134255	0.0220424	ABC transporter substrate-binding protein [Chloroflexi bacterium RBG_16_57_11]
H4__9377_1	15.478	6.86788	1.6147	1.81976	6.15759	4.32488	-0.961571	0.0186054	0.0298544	ABC transporter substrate-binding protein [Chloroflexi bacterium RBG_16_57_11]
H4__2205_1	12.0838	9.81488	7.56576	2.8945	5.14302	5.58213	-1.11311	0.00272532	0.00508014	ABC transporter substrate-binding protein [Chloroflexi bacterium RBG_16_57_11]
H5__1674_1	5.08306	9.45774	2.41962	2.18523	3.39801	1.90646	-1.17887	0.00258932	0.00484111	ABC transporter substrate-binding protein [Chloroflexi bacterium RBG_16_57_11]
H3__2278_1	2.47721	0	0.761216	3.22716	6.41584	9.85417	2.58878	3.89176e-09	1.69192e-08	ABC transporter substrate-binding protein [Chloroflexi bacterium]
H1__12059_1	1.44246	0.109398	1.37811	6.13075	9.26221	1.47549	2.52415	1.06416e-07	3.81465e-07	ABC transporter substrate-binding protein [Chloroflexi bacterium]
H3__11702_1	0	1.89421	1.63264	5.73469	5.93162	7.18533	2.41724	2.1463e-07	7.35691e-07	ABC transporter substrate-binding protein [Chloroflexi bacterium]
H2__10264_1	2.12604	1.71319	1.97105	6.55633	9.8763	11.4399	2.26158	2.46577e-07	8.40652e-07	ABC transporter substrate-binding protein [Chloroflexi bacterium]
H3__15182_1	4.16018	3.86759	1.61952	11.9319	21.1886	10.467	2.17537	1.63285e-07	5.70354e-07	ABC transporter substrate-binding protein [Chloroflexi bacterium]
H3__17733_1	2.48037	0.156763	1.4291	5.30133	1.68176	8.32507	1.91175	8.21903e-06	2.2566e-05	ABC transporter substrate-binding protein [Chloroflexi bacterium]
H1__8399_1	10.7896	6.04284	10.037	28.1797	39.5685	27.627	1.82753	1.34789e-05	3.56853e-05	ABC transporter substrate-binding protein [Chloroflexi bacterium]
H2__19005_1	5.94531	5.177	2.49125	8.55198	21.4023	11.6842	1.61266	8.51445e-05	0.000202098	ABC transporter substrate-binding protein [Chloroflexi bacterium]
H3__4748_1	5.34929	2.67588	6.29529	17.1253	11.663	14.213	1.5861	0.000249963	0.000553806	ABC transporter substrate-binding protein [Chloroflexi bacterium]
H2__23053_1	0.697606	9.87604	2.45546	15.9797	10.7042	10.4394	1.51037	0.000359991	0.000777104	ABC transporter substrate-binding protein [Chloroflexi bacterium]
H3__11195_1	0.235581	1.69735	4.44219	5.23651	4.66241	8.08271	1.49556	0.00313865	0.00579343	ABC transporter substrate-binding protein [Chloroflexi bacterium]
H1__6409_1	4.11469	3.23622	3.83149	7.81721	10.2547	12.146	1.43393	0.00101618	0.00204078	ABC transporter substrate-binding protein [Chloroflexi bacterium]
H6__12558_1	0.256896	0	5.23163	6.52604	4.51933	2.79201	1.3336	0.0241654	0.0378036	ABC transporter substrate-binding protein [Chloroflexi bacterium]
H2__8303_1	0	5.05997	0.685389	3.50468	2.7765	7.52166	1.26406	0.00411252	0.0074097	ABC transporter substrate-binding protein [Chloroflexi bacterium]
H2__786_1	2.01885	9.65459	2.79165	11.1503	15.1189	7.4094	1.21908	0.00358056	0.00655018	ABC transporter substrate-binding protein [Chloroflexi bacterium]
H1__13418_1	14.3714	6.77445	11.44	23.6116	19.623	29.0052	1.14847	0.00596193	0.0104784	ABC transporter substrate-binding protein [Chloroflexi bacterium]
H1__9758_1	7.82022	1.11743	4.01776	10.1877	12.8103	3.71947	1.04406	0.0141204	0.0230902	ABC transporter substrate-binding protein [Chloroflexi bacterium]
H6__10314_1	8.60875	2.39396	3.64338	5.53739	0.504819	1.7734	-0.905828	0.0291717	0.0449835	ABC transporter substrate-binding protein [Chloroflexi bacterium]
H6__9001_1	26.6592	12.577	12.9566	10.9728	9.97066	5.7259	-0.968589	0.00785306	0.0134654	ABC transporter substrate-binding protein [Chloroflexi bacterium]
H5__13019_1	9.96868	12.2053	1.9002	5.5384	2.86552	3.83218	-0.976171	0.0172134	0.0277449	ABC transporter substrate-binding protein [Chloroflexi bacterium]
H6__11353_1	9.34535	9.77236	7.83194	3.56244	3.05144	6.09527	-1.08422	0.00250545	0.00469387	ABC transporter substrate-binding protein [Chloroflexi bacterium]
H3__9392_1	27.8461	15.8281	14.8789	6.36159	9.35764	11.447	-1.10785	0.00235248	0.00442668	ABC transporter substrate-binding protein [Chloroflexi bacterium]
H3__8394_1	16.6982	22.7712	17.7213	5.72597	14.0523	6.09042	-1.14448	0.000970007	0.00195346	ABC transporter substrate-binding protein [Chloroflexi bacterium]
H5__9740_1	6.11412	7.67157	3.66214	2.15234	1.97721	3.33399	-1.22478	0.00137445	0.00269361	ABC transporter substrate-binding protein [Chloroflexi bacterium]
H5__3329_1	6.35297	12.2034	1.75435	4.93523	1.55734	0.798986	-1.47756	0.00029402	0.000641942	ABC transporter substrate-binding protein [Chloroflexi bacterium]
H5__6793_1	1.68588	8.65957	7.59093	0.973344	3.23543	1.95964	-1.53946	2.73684e-05	6.94935e-05	ABC transporter substrate-binding protein [Chloroflexi bacterium]
H4__9036_1	8.26844	6.06529	5.79345	1.72169	1.49036	3.69738	-1.5421	8.1206e-05	0.000193093	ABC transporter substrate-binding protein [Chloroflexi bacterium]
H5__2004_1	12.5461	11.1803	1.66727	2.45164	4.25658	0.381944	-1.84014	5.12914e-06	1.45263e-05	ABC transporter substrate-binding protein [Chloroflexi bacterium]
H5__10901_1	5.09876	7.92105	3.22546	2.49088	0.868042	1.12161	-1.85758	1.30518e-05	3.48173e-05	ABC transporter substrate-binding protein [Chloroflexi bacterium]
H4__2117_1	10.4275	11.4126	3.64205	2.62331	1.97721	1.59674	-2.03926	7.25589e-07	2.3137e-06	ABC transporter substrate-binding protein [Chloroflexi bacterium]
H4__9102_1	9.90885	7.85422	1.34943	1.57997	0.998691	1.73035	-2.14831	2.80208e-07	9.43849e-07	ABC transporter substrate-binding protein [Chloroflexi bacterium]
H4__6380_1	28.5466	8.16466	4.47048	0.590923	3.08551	2.99013	-2.62645	3.71618e-10	1.84794e-09	ABC transporter substrate-binding protein [Chloroflexi bacterium]
H5__619_1	8.2095	14.2313	3.18447	1.48964	0.825269	0.299909	-3.2913	1.68717e-13	1.361e-12	ABC transporter substrate-binding protein [Chloroflexi bacterium]
H5__1208_1	10.5571	8.07719	2.78285	0.636159	0.122723	0.237859	-4.42127	1.71381e-19	3.60586e-18	ABC transporter substrate-binding protein [Chloroflexi bacterium]
H5__7467_1	9.11286	8.52396	5.34597	4.5706	1.81689	3.05538	-1.28299	0.000953014	0.00192112	ABC transporter substrate-binding protein [Clostridiales bacterium]
H3__9215_1	0.528904	1.20338	2.06112	5.16768	2.8495	5.63555	1.8468	0.000136127	0.000313413	ABC transporter substrate-binding protein [Clostridium beijerinckii]
H5__5375_1	8.34703	11.195	3.18101	3.00466	1.31384	2.43412	-1.75019	1.33899e-05	3.54571e-05	ABC transporter substrate-binding protein [Desulfosarcina alkanivorans]
H4__8772_1	8.44878	7.64217	2.41648	0.2272	0	0	-6.32931	1.72259e-22	6.09167e-21	ABC transporter substrate-binding protein [Desulfosarcina widdelii]
H3__12889_1	0	0	0	0	10.2307	7.27762	12.511	2.51935e-28	2.52273e-26	ABC transporter substrate-binding protein [Desulfovibrio putealis]
H2__12244_1	0.234557	4.26939	2.65373	8.47949	11.2443	0.499849	1.49809	0.00128118	0.00252122	ABC transporter substrate-binding protein [Euryarchaeota archaeon]
H4__3585_1	18.0784	6.09373	0.865755	0	0.126205	0.733821	-4.85874	7.9623e-20	1.78063e-18	ABC transporter substrate-binding protein [Firmicutes bacterium]
H3__2212_1	0	1.71949	0.657712	9.25839	3.17035	16.5263	3.60481	4.25552e-16	5.13076e-15	ABC transporter substrate-binding protein [Hydrogenophaga flava]
H1__15033_1	6.89728	8.46288	1.12661	15.3667	23.3787	16.7018	1.74962	8.07236e-06	2.21769e-05	ABC transporter substrate-binding protein [Hydrogenophaga flava]
H2__13141_1	7.159	0.096955	0	6.05794	8.9396	3.16018	1.32299	0.000393174	0.000844376	ABC transporter substrate-binding protein [Litorilinea aerophila]
H3__6732_1	3.1967	9.76696	6.88891	3.59929	1.25863	7.08477	-0.733054	0.0268256	0.0416604	ABC transporter substrate-binding protein [Litorilinea aerophila]
H6__902_1	8.41966	5.55782	8.27138	0.152342	2.53722	3.12333	-1.93585	7.50621e-07	2.39011e-06	ABC transporter substrate-binding protein [Litorilinea aerophila]
H3__8029_1	1.21758	0.887913	1.93091	5.90246	1.93602	22.3144	2.90023	6.26772e-11	3.47658e-10	ABC transporter substrate-binding protein [Marispirochaeta aestuarii]
H3__4752_1	1.47697	1.70971	0.44951	8.24074	3.24786	9.60805	2.53553	1.00839e-09	4.71466e-09	ABC transporter substrate-binding protein [Marispirochaeta aestuarii]
H1__10940_1	22.7331	9.04071	5.22559	7.50338	4.97382	2.93113	-1.26363	0.00137123	0.00268772	ABC transporter substrate-binding protein [Marispirochaeta aestuarii]
H2__5096_1	1.15485	0.312806	0.331828	0.483581	9.43255	11.0395	3.53948	4.53615e-15	4.65118e-14	ABC transporter substrate-binding protein [Myxococcales bacterium]
H5__8490_1	7.73318	6.80753	2.05998	0.539696	0.850267	1.41254	-2.56517	2.33662e-09	1.04251e-08	ABC transporter substrate-binding protein [Noviherbaspirillum denitrificans]				ko02020 Two-component system
H4__3782_1	10.0747	14.6653	2.1244	1.90519	1.57224	2.90876	-2.07215	5.29903e-06	1.4944e-05	ABC transporter substrate-binding protein [Pelobacter acetylenicus]
H3__3548_1	0.637901	2.21162	0.091645	10.1503	5.00981	7.49605	2.94416	6.40449e-12	4.08991e-11	ABC transporter substrate-binding protein [Planctomycetes bacterium RBG_13_60_9]
H6__9316_1	68.6183	50.8447	25.7587	22.1938	18.3846	17.3793	-1.32514	0.000426515	0.000907249	ABC transporter substrate-binding protein [Planctomycetes bacterium RBG_13_60_9]
H2__16650_1	0	1.71372	0	9.93493	9.56513	4.93568	3.83144	7.69419e-16	8.86515e-15	ABC transporter substrate-binding protein [Pseudodesulfovibrio indicus]
H2__4565_1	3.2112	4.0915	1.51782	3.76502	10.9029	5.80301	1.21436	0.00458443	0.00819534	ABC transporter substrate-binding protein [Shigella sonnei]
H1__13456_1	8.56724	8.62046	3.07098	7.54189	46.6322	71.5822	2.63384	1.61983e-10	8.47638e-10	ABC transporter substrate-binding protein [Spirochaetaceae bacterium]
H4__7862_1	15.1038	8.74446	2.88813	2.57732	3.10615	2.42986	-1.72007	1.9897e-05	5.16758e-05	ABC transporter substrate-binding protein [Tabrizicola aquatica]
H1__2081_1	2.82287	6.89846	3.12276	9.99044	9.32506	12.459	1.30657	0.00203666	0.0038949	ABC transporter substrate-binding protein [Thermoflexia bacterium]
H6__5008_1	4.95094	7.4234	8.09803	1.77925	6.20693	4.36577	-0.728801	0.0203885	0.0324964	ABC transporter substrate-binding protein [Thermoflexia bacterium]
H6__1850_1	2.87541	5.5038	9.26035	1.60539	2.40878	3.44312	-1.24176	0.000318987	0.000692638	ABC transporter substrate-binding protein [Thermoflexia bacterium]
H2__9392_1	1.11521	2.19376	2.03277	0.510759	15.6337	21.0324	2.79833	1.64722e-10	8.615e-10	ABC transporter substrate-binding protein, partial [Alphaproteobacteria bacterium]
H6__1834_1	4.47909	2.79309	2.75274	6.51585	8.75516	4.36953	0.970032	0.0260892	0.0405963	ABC transporter substrate-binding protein, partial [Betaproteobacteria bacterium]
H3__14293_1	2.08728	3.53136	0	7.60848	5.43732	4.51649	1.64367	6.61435e-05	0.000159081	ABC transporter substrate-binding protein, partial [Candidatus Lokiarchaeota archaeon]
H5__8211_1	17.772	9.26981	8.19461	4.66706	1.4829	1.67658	-2.17019	1.14343e-07	4.08799e-07	ABC transporter substrate-binding protein, partial [Chloroflexi bacterium]
H3__17608_1	3.31767	1.25808	3.01008	4.43951	6.09022	7.13154	1.21888	0.00810324	0.0138637	ABC transporter substrate-binding protein, partial [Planctomycetaceae bacterium]
H1__12486_1	3.81541	5.38356	4.30551	74.4707	11.9803	7.22315	2.79394	1.73345e-11	1.03955e-10	ABC transporter, phosphonate, substrate-binding protein [Thiohalomonas denitrificans]
H2__13592_1	9.60094	6.87696	2.93109	12.2097	14.2091	33.3529	1.62259	3.276e-05	8.23926e-05	ABC transporter, phosphonate, substrate-binding protein [Thiohalomonas denitrificans]
H4__7267_1	49.8943	6.20821	3.76328	1.14257	5.69161	0.132908	-3.10255	5.55485e-13	4.16899e-12	ABC-1 domain protein [Gloeothece verrucosa PCC 7822]
H2__22308_1	8.22381	2.19544	1.65408	14.2061	20.1386	12.0013	1.94035	1.13048e-06	3.51093e-06	ABC-1 domain-containing protein [Sphaerospermopsis reniformis]
H1__2863_1	0	4.32755	2.26058	7.68692	3.04186	5.01131	1.25612	0.00803912	0.0137618	ABC-F family ATPase [Propionivibrio limicola]
H2__7054_1	0.977322	0.148243	0.655241	6.55696	5.15793	0.388771	2.76277	1.01489e-08	4.16743e-08	ABC-type dipeptide transport system, periplasmic component [Anaerolinea thermolimosa]
H1__10702_1	1.24736	3.13367	0	9.90223	9.18887	6.31312	2.53491	3.519e-09	1.5368e-08	ABC-type dipeptide transport system, periplasmic component [Anaerolinea thermolimosa]
H3__13915_1	2.9462	2.18478	2.09598	9.29681	16.048	11.2547	2.33988	1.96503e-08	7.76e-08	ABC-type dipeptide transport system, periplasmic component [Anaerolinea thermolimosa]
H2__8171_1	6.98532	0.978048	0.810567	15.3301	7.4677	8.93157	1.85417	1.50948e-06	4.59536e-06	ABC-type dipeptide transport system, periplasmic component [Anaerolinea thermolimosa]
H1__10912_1	5.0662	0.415381	1.1016	8.96343	5.2391	4.90207	1.53663	0.000142691	0.000327421	ABC-type dipeptide transport system, periplasmic component [Anaerolinea thermolimosa]
H6__7918_1	2.51349	2.04575	3.48335	5.69032	9.16705	4.18056	1.24283	0.00861423	0.0146783	ABC-type dipeptide transport system, periplasmic component [Anaerolinea thermolimosa]
H3__17549_1	2.93852	9.48589	0.265208	12.4414	5.30201	28.7092	1.87186	2.25827e-06	6.68564e-06	ABC-type glycerol-3-phosphate transport system substrate-binding protein [Fictibacillus sp. BK138]
H3__1140_1	112.247	58.7329	72.4115	33.7941	22.2914	38.3836	-1.36534	0.000190064	0.000427468	ABC-type multidrug transport system, ATPase and permease components [Crocosphaera watsonii WH 0402]
H4__9429_1	9.56716	10.0272	15.1002	3.63519	2.16227	5.71995	-1.59064	1.31961e-05	3.51876e-05	ABC-type oligopeptide transport system, periplasmic component [Levilinea saccharolytica]
H6__7913_1	9.1498	5.00173	5.78091	2.6123	0.679393	3.03873	-1.65428	1.83536e-05	4.78616e-05	ABC-type oligopeptide transport system, periplasmic component [Levilinea saccharolytica]
H2__4167_1	9.14715	4.15227	12.1199	1.82659	3.99357	0.682962	-1.96622	1.55462e-07	5.44327e-07	ABC-type oligopeptide transport system, periplasmic component [Levilinea saccharolytica]
H1__15133_1	1.08986	1.03321	1.90094	12.2126	5.36242	6.18374	2.56086	4.78749e-09	2.05007e-08	ABC-type xylose transport system, periplasmic component [Levilinea saccharolytica]
H3__475_1	2.89226	1.43156	2.54124	9.13209	9.96191	11.1592	2.13925	4.12767e-07	1.35955e-06	ABC-type xylose transport system, periplasmic component [Levilinea saccharolytica]
H1__1829_1	1.95562	5.26781	3.59432	10.7397	4.68598	6.15064	0.99585	0.027432	0.0425179	ABC-type xylose transport system, periplasmic component [Levilinea saccharolytica]
H2__7736_1	7.90403	2.80696	7.82266	1.47099	5.57296	4.27778	-0.710905	0.0266427	0.0413991	acetate CoA-transferase subunit beta [Escherichia coli]		ko01120 Microbial metabolism in diverse environments		ko02020 Two-component system
H1__1451_1	4.83338	4.81824	5.15795	13.5282	54.2664	76.0858	3.28001	1.33523e-14	1.27152e-13	acetate--CoA ligase [Acidobacteria bacterium RBG_13_68_16]		ko01120 Microbial metabolism in diverse environments
H5__10549_1	1.84058	1.5644	3.41481	3.41067	23.7265	33.11	3.14253	9.48846e-13	6.87051e-12	acetate--CoA ligase [Acidobacteria bacterium RBG_13_68_16]
H1__9915_1	0	0	0.909284	10.1593	7.62164	12.1388	5.03561	2.13156e-20	5.24122e-19	acetate--CoA ligase [Actinomadura bangladeshensis]
H5__1689_1	1.64128	3.03074	0.394705	0.627504	6.27685	9.4892	1.69341	7.58009e-05	0.000181021	acetate--CoA ligase [Anaerolinea thermolimosa]
H2__17299_1	2.36023	3.58006	0	5.8201	5.83276	1.05385	1.0966	0.00584712	0.0102873	acetate--CoA ligase [Desulfobulbaceae bacterium]
H4__1659_1	6.82609	3.71575	5.25931	0	2.08212	0.046925	-2.88999	1.03983e-11	6.43621e-11	acetate--CoA ligase [Desulfobulbaceae bacterium]
H5__456_1	9.651	11.568	5.32742	2.82589	5.54332	3.21799	-1.19577	0.00106977	0.00214201	acetate--CoA ligase [Desulfoglaeba alkanexedens ALDC]		ko01120 Microbial metabolism in diverse environments
H5__4585_1	9.89875	6.94429	0.497743	0	0	0.210945	-6.34103	3.36686e-17	4.80361e-16	acetate--CoA ligase [Desulfopila sp. IMCC35005]
H1__5811_1	1.03086	2.6712	1.12309	5.87535	4.30704	5.05261	1.65813	0.000230722	0.000513568	acetate--CoA ligase [Gallionellaceae bacterium CG1_02_60_948]
H1__6054_1	0	2.16265	0.387528	7.07824	2.77939	5.18986	2.55944	3.87023e-08	1.46752e-07	acetate--CoA ligase [Hydrogenophaga pseudoflava]
H3__4721_1	0.85632	1.84009	0.968821	13.1776	5.39809	7.48187	2.82871	2.05949e-10	1.06143e-09	acetate--CoA ligase [Planctomycetales bacterium 4572_13]
H6__13501_1	6.87575	7.82199	5.85092	5.55525	0	0.225422	-1.8292	7.64928e-06	2.10778e-05	acetate--CoA ligase [Rhodocyclaceae bacterium]
H3__10951_1	1.36331	1.55093	2.08104	5.47084	3.21207	9.25533	1.84377	3.1756e-05	8.00176e-05	acetate--CoA ligase [Rhodocyclales bacterium RIFCSPLOWO2_02_FULL_63_24]
H2__18562_1	3.6859	0.381196	2.27462	6.38417	5.15793	4.0702	1.29933	0.00378724	0.00685984	acetate--CoA ligase [Rhodocyclales bacterium RIFCSPLOWO2_02_FULL_63_24]
H3__16731_1	1.94759	1.18166	1.93414	5.61355	4.28276	7.13864	1.74972	6.5814e-05	0.000158319	acetate--CoA ligase [Sterolibacteriaceae bacterium M52]
H1__1752_1	3.31908	0.039956	2.59614	11.1701	9.12914	4.80519	2.07517	1.86371e-06	5.61288e-06	acetate--CoA ligase [Sulfurivermis fontis]
H1__3425_1	0.824208	2.38671	1.58241	7.39409	9.75422	2.29931	2.01981	1.03841e-05	2.8035e-05	acetohydroxy acid isomeroreductase [Thiobacillus denitrificans ATCC 25259]
H6__11148_1	5.473	1.23536	9.99243	1.40052	2.29241	0.555388	-1.97419	1.753e-07	6.08112e-07	acetohydroxyacid synthase large subunit [Desulfuromonas sp.]
H2__18918_1	0	0	0	4.79877	7.47453	7.6422	12.6969	1.87031e-27	1.61194e-25	acetoin dehydrogenase [Sulfurifustis variabilis]
H3__16557_1	4.60807	0	1.07378	14.8248	5.63504	7.13743	2.27949	2.18254e-08	8.5833e-08	acetolactate synthase 3 large subunit [Gammaproteobacteria bacterium HGW-Gammaproteobacteria-1]
H5__201_1	0.553314	2.41294	3.0257	11.0151	9.12557	5.54192	2.09914	5.35847e-06	1.50371e-05	acetolactate synthase 3 large subunit [Gammaproteobacteria bacterium HGW-Gammaproteobacteria-1]
H3__14267_1	1.59117	0	2.36218	5.55235	1.73283	6.5879	1.81036	0.000184064	0.000414514	acetolactate synthase large subunit [Candidatus Accumulibacter sp.]
H3__3173_1	7.93858	8.99872	1.41644	23.6029	22.2248	23.0658	1.90812	1.39647e-06	4.29528e-06	acetolactate synthase large subunit [Gammaproteobacteria bacterium HGW-Gammaproteobacteria-1]
H3__6899_1	0	0	0	0.652356	6.75383	6.08974	12.1356	1.16075e-24	6.01328e-23	acetolactate synthase large subunit [Methylocaldum sp. 0917]
H2__9201_3	0	0	0.57799	2.17131	13.4136	8.75304	5.38873	1.87004e-20	4.64775e-19	acetolactate synthase small subunit [Chloroflexi bacterium]
H3__283_2	0.601333	1.17272	0	5.53962	1.43568	5.19907	2.77664	5.6798e-09	2.41518e-08	acetolactate synthase small subunit [Gammaproteobacteria bacterium HGW-Gammaproteobacteria-1]
H1__13882_2	5.01652	1.24741	2.02625	9.88319	0.217011	5.04726	0.869363	0.0325065	0.0497068	acetolactate synthase, small subunit [Propionivibrio dicarboxylicus]
H3__16144_1	0	1.58126	1.17943	9.48531	5.73104	10.3302	3.20863	6.41994e-12	4.09943e-11	acetyl/propionyl/methylcrotonyl-CoA carboxylase subunit alpha [Candidatus Accumulibacter sp.]
H6__4233_1	21.3218	18.6749	10.4118	0.710824	4.57793	2.43288	-2.70622	1.66798e-11	1.00242e-10	Acetyl-CoA [Geobacteraceae bacterium]
H3__5463_1	1.82103	2.15797	0	2.61328	7.55844	15.8623	2.709	1.11046e-10	5.93959e-10	acetyl-CoA acetyltransferase [Anaeromyxobacter sp. Fw109-5]		ko01120 Microbial metabolism in diverse environments		ko02020 Two-component system
H3__1785_2	4.04954	3.93013	3.88268	22.0297	4.92038	18.5173	1.93817	2.2878e-06	6.77007e-06	acetyl-CoA acetyltransferase [Thioalbus denitrificans]		ko01120 Microbial metabolism in diverse environments		ko02020 Two-component system
H2__12042_1	0.629745	0.477607	0.791643	0.307648	8.81665	5.09963	2.90304	1.38397e-09	6.39369e-09	acetyl-CoA C-acyltransferase FadI [Corallococcus sp. H22C18031201]		ko01120 Microbial metabolism in diverse environments		ko02020 Two-component system
H2__21793_1	0	2.65682	2.06975	0.598981	5.00721	15.3785	2.14976	5.10441e-06	1.44585e-05	acetyl-CoA carboxylase biotin carboxyl carrier protein [Gammaproteobacteria bacterium HGW-Gammaproteobacteria-1]		ko01120 Microbial metabolism in diverse environments
H3__11383_1	1.20689	0.274597	0.622039	1.97516	7.51073	16.3318	3.61559	3.63728e-16	4.41123e-15	acetyl-CoA carboxylase biotin carboxylase subunit [Gammaproteobacteria bacterium RBG_16_57_12]		ko01120 Microbial metabolism in diverse environments
H1__10407_1	3.76046	5.21036	4.56359	9.43275	5.8203	11.8356	1.00089	0.0215199	0.0339661	acetyl-CoA carboxylase biotin carboxylase subunit [Propionivibrio limicola]
H1__12636_1	0	1.32841	0.939462	12.1508	5.28967	7.71412	3.46967	1.36527e-13	1.11804e-12	acetyl-CoA carboxylase carboxyl transferase subunit alpha [Gammaproteobacteria bacterium]		ko01120 Microbial metabolism in diverse environments
H2__414_1	5.77023	2.31992	0.873936	6.58879	7.27694	3.97045	0.992338	0.0117294	0.0195539	acetyl-CoA carboxylase carboxyl transferase subunit alpha [Sulfurivermis fontis]
H2__192_1	1.43479	7.01867	4.50914	9.39253	13.1253	13.5145	1.47472	0.000956965	0.00192888	acetyl-CoA decarbonylase/synthase alpha subunit / acetyl-CoA decarbonylase/synthase beta subunit [Syntrophobacter fumaroxidans MPOB]
H5__10054_1	0	7.57397	7.81712	2.11244	2.89789	1.7552	-1.18546	0.000730405	0.0014964	acetyl-CoA decarbonylase/synthase beta subunit [Desulfacinum infernum DSM 9756]
H6__5281_1	7.88473	14.1629	5.99924	3.95327	2.28139	3.93535	-1.46325	0.000134919	0.000310772	acetyl-CoA decarbonylase/synthase beta subunit [Desulfacinum infernum DSM 9756]
H6__7169_1	21.4107	17.5423	9.30794	7.77477	3.1141	4.4549	-1.65301	1.91754e-05	4.98851e-05	acetyl-CoA decarbonylase/synthase complex subuni t gamma [Desulfonema ishimotonii]		ko01120 Microbial metabolism in diverse environments
H3__10123_1	4.39609	6.4739	1.30913	12.6772	7.13296	15.9714	1.55457	7.25299e-05	0.000173677	acetyl-CoA decarbonylase/synthase complex subunit gamma [Chloroflexi bacterium]		ko01120 Microbial metabolism in diverse environments
H2__11163_1	2.21188	1.6366	1.08508	1.89757	5.21983	6.25411	1.43791	0.000887221	0.00179568	acetyl-CoA decarbonylase/synthase complex subunit gamma [Deltaproteobacteria bacterium]		ko01120 Microbial metabolism in diverse environments
H5__10804_1	11.0076	13.535	4.19235	1.4908	1.12641	1.09159	-2.95277	1.00977e-12	7.22709e-12	acetyl-CoA hydrolase [Geobacter sp. OR-1]
H6__429_1	11.9885	7.4391	5.99397	0.998302	7.72908	2.8451	-1.13515	0.00186818	0.00359184	acetyl-CoA hydrolase [Geobacter sp.]
H5__3671_1	10.9606	11.6142	2.69706	7.02551	2.18803	1.95474	-1.17791	0.00339081	0.00622592	acetyl-CoA hydrolase [Geobacter sp.]
H5__12584_1	6.30051	12.9166	5.29669	1.53899	0	0	-3.99091	1.2068e-15	1.35158e-14	acetyl-CoA synthase [Desulfonema ishimotonii]		ko01120 Microbial metabolism in diverse environments
H1__15031_1	2.58334	1.32312	0.28679	6.12987	5.25288	3.28881	1.80614	5.12974e-06	1.45275e-05	acetyl-CoA synthetase [Candidatus Entotheonella factor]
H3__1597_1	1.88819	5.67696	2.40752	6.19346	8.60085	10.9792	1.36957	0.00155074	0.00301827	acetyl-CoA synthetase [Candidatus Entotheonella factor]
H4__2649_2	17.5332	12.0188	8.64672	2.80024	2.81752	3.73637	-2.0295	1.64809e-06	4.99873e-06	acetyl-CoA synthetase [Desulfonema ishimotonii]
H1__9804_1	8.47604	8.32855	5.38787	4.58351	4.03256	2.59013	-0.985582	0.00765294	0.0131447	acetyl-coenzyme A synthetase [Desulfococcus multivorans DSM 2059]
H3__6016_1	9.57413	10.9233	5.62355	3.1995	3.90559	5.34612	-1.06874	0.00346493	0.00635255	acetyl-coenzyme A synthetase [Desulfococcus multivorans DSM 2059]
H6__8974_1	13.3004	21.2008	8.02546	7.93391	4.84382	4.57474	-1.29308	0.000591636	0.00123443	acetyl-coenzyme A synthetase [Desulfococcus multivorans DSM 2059]
H5__4783_1	44.5305	36.5281	13.4173	13.7456	12.7325	8.47373	-1.4345	0.000165209	0.000373945	acetyl-coenzyme A synthetase [Desulfococcus multivorans DSM 2059]
H4__9610_1	30.7891	25.8572	9.07835	8.03255	3.63932	6.48111	-1.85606	2.25844e-06	6.68564e-06	acetyl-coenzyme A synthetase [Desulfococcus multivorans DSM 2059]
H1__12910_1	0	3.80858	1.51507	7.00935	7.38298	3.4245	1.74218	0.000141656	0.000325238	acetyl-coenzyme A synthetase [Desulfofustis glycolicus DSM 9705]
H5__3170_1	13.3703	13.107	3.52298	4.33548	4.6734	4.62847	-1.13724	0.00368914	0.00673442	acetyl-coenzyme A synthetase [Desulfopila aestuarii DSM 18488]
H4__4723_1	13.1209	10.2982	2.16341	1.63974	1.04676	1.7687	-2.52079	1.40008e-09	6.46535e-09	acetyl-coenzyme A synthetase [Desulfosarcina alkanivorans]		ko01120 Microbial metabolism in diverse environments
H5__10604_1	6.45032	8.74633	1.47429	0	1.54738	2.91579	-1.90049	1.42425e-05	3.76036e-05	acetyl-coenzyme A synthetase [Desulfosarcina widdelii]
H4__7754_1	9.89582	8.59458	1.04334	0	0	0	-12.6689	9.23316e-27	6.88884e-25	Acetyl-coenzyme A synthetase [Methanosaeta sp. PtaU1.Bin028]
H6__2445_1	5.34392	2.41244	6.20594	1.74043	1.11917	0.542289	-2.03616	4.90197e-07	1.60176e-06	acetyl-coenzyme A synthetase 2 [Planctomycetes bacterium]
H5__4721_1	6.65887	8.13165	8.3424	3.639	3.07749	3.51149	-1.17719	0.00100547	0.00202028	acetyl-coenzyme A synthetase, partial [Desulfobacteraceae bacterium IS3]
H2__5953_1	1.36305	3.9718	7.35891	6.23832	21.4548	5.13675	1.37068	0.00661848	0.0114862	acetyl-coenzyme A synthetase, partial [Desulfobulbaceae bacterium]
H2__21926_1	1.15397	2.29737	6.27402	12.4729	10.1504	11.0047	1.78952	0.000148828	0.000340808	acetylglucosamine transferase [Thauera sp. K11]
H3__18596_2	2.83486	0	0.215979	3.02161	5.06266	6.15101	2.22108	3.32428e-07	1.11065e-06	acetylglutamate kinase [Sterolibacteriaceae bacterium J5B]
H3__17055_1	3.01949	1.45035	0.45549	2.9502	6.28575	11.1533	2.04886	2.1115e-06	6.31667e-06	acetylornithine transaminase [Marinimicrobium sp. SW121]
H3__15694_1	0.910518	0	1.80274	11.9543	2.70302	9.02259	3.12416	2.45039e-11	1.44178e-10	acetylornithine transaminase [Sulfurivermis fontis]
H3__8980_1	2.88451	0	2.82246	6.47453	0.137147	10.0345	1.5439	0.000692245	0.0014307	acetylornithine/succinylornithine family transaminase [Propionivibrio limicola]
H1__11038_1	0	0	5.0615	7.84227	4.1666	6.05671	1.83499	0.000562377	0.00117748	Acetyltransferase (GNAT) family protein [Hydrogenophaga pseudoflava]
H4__6644_1	35.8423	16.1138	16.5828	3.97133	9.5881	1.25989	-2.20921	1.65496e-08	6.61514e-08	Acetyltransferase [Ignavibacterium album JCM 16511]
H5__11824_2	9.29512	2.90275	11.0891	1.24653	2.2444	2.33038	-1.99955	2.03645e-06	6.10246e-06	acetyltransferase [Methylotetracoccus oryzae]
H3__2995_1	6.17364	6.33895	6.0176	1.856	4.26074	2.59077	-1.08928	0.00312254	0.00576467	acetyltransferase [Shigella sp.]
H3__4515_1	5.69042	4.51186	1.41209	6.53464	20.5088	36.4424	2.45022	1.16677e-09	5.42679e-09	acetylxylan esterase [Rhodococcus tukisamuensis]
H5__9385_1	7.50983	8.13651	3.35234	1.04822	0.337024	1.63303	-2.6529	3.19516e-09	1.40108e-08	aconitase [Desulfuromonas soudanensis]
H4__7082_2	7.04191	6.06484	0	0.583079	0.839876	0.406957	-2.83843	9.6184e-08	3.46663e-07	aconitate [Prolixibacteraceae bacterium]
H4__257_2	14.7293	21.6688	10.5296	6.4154	3.59019	8.31986	-1.35645	0.000573213	0.00119908	aconitate hydratase [Salinisphaera japonica YTM-1]
H2__1104_1	0.507577	0.16498	0	1.8066	5.38948	8.37516	4.52694	9.11111e-21	2.38355e-19	aconitate hydratase 1 [Sideroxydans lithotrophicus ES-1]
H2__19959_1	0	0	0.636959	1.16487	8.45502	5.78002	4.58908	1.6391e-15	1.78709e-14	aconitate hydratase AcnA [Alphaproteobacteria bacterium]
H2__240_1	0	2.36876	0.21416	1.66454	7.05551	9.0157	2.77815	1.59756e-09	7.28575e-09	AcrB/AcrD/AcrF family protein [Myxococcales bacterium]
H3__5360_1	0.940956	2.91401	0.157715	4.21376	5.10395	6.55035	1.98268	5.38029e-06	1.5095e-05	acriflavine resistance protein E [Escherichia coli]
H2__13351_1	2.45219	2.20848	0.809185	6.73854	8.02117	3.52734	1.74069	4.70188e-05	0.000115841	acriflavine resistance protein E [Escherichia coli]
H1__6921_1	9.92586	3.56283	3.54327	10.6605	12.3298	26.4808	1.53817	0.000121027	0.000280275	ACT domain-containing protein [Betaproteobacteria bacterium]
H4__65_1	5.49744	1.33419	5.16002	2.43499	1.67633	1.87443	-1.00206	0.00693976	0.0120049	actin, cytoplasmic 2 [Candidatus Lokiarchaeota archaeon]
H1__5311_2	0.851813	5.38356	2.92686	4.8549	9.36572	5.80877	1.12809	0.0240189	0.0376023	activase [Clostridium sp. AF20-17LB]
H1__5311_1	5.81794	1.30367	0	5.55525	4.41964	3.60675	0.931095	0.0176952	0.0284811	activase [Lachnospiraceae bacterium KGMB03038]
H1__8015_1	4.62413	0	0.387528	8.28305	3.55897	6.24097	1.85065	4.95429e-05	0.000121697	acyl carrier protein (ACP) [Candidatus Propionivibrio aalborgensis]
H3__8225_2	13.8285	2.07165	6.6959	17.0141	19.5218	35.7993	1.6785	6.14588e-05	0.000148551	acyl carrier protein (ACP) [Candidatus Propionivibrio aalborgensis]
H2__7062_1	0	4.43657	1.96099	4.60421	6.86067	8.03372	1.60732	0.00112719	0.00224924	acyl carrier protein [Actinomadura echinospora]
H2__1979_2	0.49952	4.92496	2.17686	4.7179	35.8826	34.3477	3.30106	8.03557e-13	5.86255e-12	acyl carrier protein [Anaeromyxobacter sp. RBG_16_69_14]
H2__16387_1	1.80754	3.16353	5.31353	0.815108	16.1438	33.7785	2.30223	6.12429e-07	1.96754e-06	acyl carrier protein [Plantactinospora sp. CNZ321]
H3__9949_1	5.73199	4.98652	5.59494	36.8972	13.6427	84.3558	3.04748	1.98378e-12	1.36772e-11	acyl carrier protein [Ramlibacter rhizophilus]
H1__828_2	14.6672	8.69444	15.7676	52.5456	35.5897	25.8672	1.54268	0.000339029	0.000734061	acyl carrier protein [Ramlibacter rhizophilus]
H1__15556_2	7.26225	6.29462	3.21698	25.6794	13.9925	6.78	1.46936	0.000469144	0.000992462	acyl carrier protein [Thiobacillus sp.]
H2__7351_1	77.4256	74.5058	32.2342	46.3656	33.8322	20.2963	-0.873873	0.0188512	0.0302164	acyl carrier protein [Xanthomonadales bacterium]
H3__15045_1	2.89008	0	1.93764	1.56876	13.1343	8.75926	2.28022	2.69353e-06	7.91745e-06	acyl carrier protein [Xylophilus sp. KACC 21265]
H2__23146_1	2.11102	2.6239	1.73967	5.27103	21.1475	24.6925	2.98019	5.96844e-12	3.823e-11	acyl dehydratase [Myxococcales bacterium]
H6__11969_1	14.6932	7.4013	10.8618	5.78528	7.76415	3.78544	-0.926759	0.00758635	0.0130368	acyl-ACP synthetase [Escherichia coli O86:H34 str. 99-3124]
H5__5766_1	11.0026	10.2288	2.677	3.2366	1.30079	0.352964	-2.2888	6.99503e-08	2.57092e-07	acyl-CoA dehydrogenase [beta proteobacterium AAP99]
H4__1271_1	6.7217	4.86611	5.44295	2.64405	1.38213	3.3485	-1.20716	0.00120059	0.00238645	acyl-CoA dehydrogenase [Candidatus Hydrogenedentes bacterium]
H2__6690_1	1.39866	0	1.8587	7.80894	8.17246	7.23855	2.83245	5.42948e-09	2.31313e-08	acyl-CoA dehydrogenase [Chloroflexi bacterium]
H4__2403_1	9.33718	5.6127	1.73891	0.270309	0.42586	0	-4.57735	1.26556e-17	1.94664e-16	acyl-CoA dehydrogenase [Chloroflexi bacterium]
H5__12072_1	9.94946	6.5397	3.85411	1.87223	0.583438	0.062823	-3.01242	3.48287e-11	2.00313e-10	acyl-CoA dehydrogenase [Desulfobacteraceae bacterium IS3]
H5__7323_1	5.55022	7.07173	3.37692	1.46418	0.683479	0.047311	-2.864	1.07465e-10	5.75571e-10	acyl-CoA dehydrogenase [Gammaproteobacteria bacterium]
H3__12422_1	0	0.704004	0.988432	6.08196	1.39285	6.37662	3.03062	4.43667e-10	2.18905e-09	acyl-CoA dehydrogenase [Hydrogenophaga flava]
H3__9350_1	0	1.7693	0.293265	8.40516	1.34664	10.6265	3.30264	1.33759e-12	9.42355e-12	acyl-CoA dehydrogenase [Hydrogenophaga sp. NH-16]
H4__9328_1	9.5255	6.51535	1.92485	5.69724	0.508984	0.49325	-1.42272	0.000730329	0.00149628	acyl-CoA dehydrogenase [Nitrosomonadaceae bacterium]
H5__12312_1	5.87991	11.3715	3.62186	4.30875	2.13344	0.751817	-1.53639	7.50458e-05	0.000179364	acyl-CoA dehydrogenase [Nitrosomonadaceae bacterium]
H2__11654_1	7.53688	8.92509	1.86166	16.795	21.5167	7.55164	1.32349	0.000859046	0.00174152	acyl-CoA dehydrogenase [Nocardioides iriomotensis]
H3__15045_2	1.91599	1.1112	0.226688	1.68849	8.95526	9.47903	2.62748	3.24498e-10	1.63489e-09	acyl-CoA dehydrogenase [Undibacterium sp. B2R-29]
H3__17841_1	0	1.42983	0.86291	1.7948	7.56866	10.3634	3.10335	4.04772e-12	2.64962e-11	Acyl-CoA dehydrogenase [Vulgatibacter incomptus]
H6__4304_1	13.6883	7.53162	8.67119	5.76929	3.0691	2.34506	-1.41811	0.000211167	0.000472403	acyl-CoA desaturase [Betaproteobacteria bacterium]
H3__10400_1	0.072511	5.27936	2.18766	8.14743	2.74258	5.43922	1.1146	0.0155117	0.0252039	acyl-CoA desaturase [Xanthomonadales bacterium]
H6__6521_6	18.5202	16.7885	13.9443	7.63918	11.6483	10.6218	-0.719564	0.0307632	0.0472538	acyl-CoA synthetase FdrA [Shigella sp.]
H2__19514_2	1.74026	8.86178	2.6877	0.728714	5.24826	0.211918	-1.10219	0.00231735	0.0043649	acyl-CoA thioesterase II [Shigella boydii]
H1__12977_1	2.23201	3.92583	0.417889	10.1152	3.38353	7.63062	1.68357	1.37791e-05	3.64598e-05	Acyl-coenzyme A dehydrogenase [Candidatus Accumulibacter sp. SK-12]
H3__4777_1	1.72911	5.85749	0.231855	2.85326	13.4518	19.5212	2.19563	6.03163e-08	2.22868e-07	acyltransferase [Candidatus Muproteobacteria bacterium RIFCSPHIGHO2_12_FULL_60_33]
H2__3275_2	2.48991	0.314731	0.417338	4.4601	20.2588	20.34	3.80454	3.3782e-14	3.03671e-13	addiction module toxin, HicA family [Myxococcales bacterium]
H1__11874_1	3.23023	2.85395	4.82257	28.3725	18.9812	20.0125	2.62647	7.20303e-10	3.42989e-09	adenosine-5'-phosphosulfate reductase alpha subunit [Sulfurisoma sediminicola]		ko01120 Microbial metabolism in diverse environments	ko00920 Sulfur metabolism
H1__6156_1	10.0987	2.72095	0.935413	30.4448	8.61984	11.4399	1.87622	5.43539e-07	1.76643e-06	adenosine-5'-phosphosulfate reductase alpha subunit [Sulfurisoma sediminicola]		ko01120 Microbial metabolism in diverse environments	ko00920 Sulfur metabolism
H6__14978_1	26.2699	17.7052	15.3474	19.343	5.40754	7.82595	-0.86469	0.0179051	0.0287987	adenosine-5'-phosphosulfate reductase alpha subunit [Sulfurisoma sediminicola]		ko01120 Microbial metabolism in diverse environments	ko00920 Sulfur metabolism
H6__10668_1	13.5467	7.64894	6.39164	1.04954	0.94486	2.13652	-2.73858	9.10194e-11	4.9371e-10	adenosine-5'-phosphosulfate reductase alpha subunit, partial [Desulfobulbus rhabdoformis]
H5__904_1	5.94344	5.77896	1.34102	0.148899	0.402144	0.844378	-3.22399	6.43487e-11	3.56513e-10	adenosine-5'-phosphosulfate reductase alpha subunit, partial [Desulfonema ishimotonii]
H3__4532_1	0.388516	2.82028	2.70712	5.91093	1.80634	5.20419	1.1267	0.0203144	0.0323851	adenosine-5'-phosphosulfate reductase alpha subunit, partial [uncultured bacterium]
H3__3914_2	9.21899	5.3086	2.57535	53.9614	6.38212	26.1219	2.33768	4.09069e-09	1.76419e-08	adenosine-5'-phosphosulfate reductase beta subunit [Sulfurisoma sediminicola]		ko01120 Microbial metabolism in diverse environments	ko00920 Sulfur metabolism
H5__8756_1	5.95939	8.80149	5.70402	1.37905	8.13874	2.62905	-0.752426	0.0218801	0.0344653	adenosine-5'-phosphosulfate reductase, partial [uncultured bacterium]
H6__13372_1	12.6441	11.0812	4.66245	2.2649	3.15117	3.47291	-1.67484	2.74462e-05	6.96818e-05	adenosine-5'-phosphosulfate reductase, partial [uncultured bacterium]
H3__3525_1	2.00598	1.45663	1.7169	5.71307	1.57676	5.05702	1.25277	0.00360899	0.00659855	adenosylcobalamin-dependent ribonucleoside-diphosphate reductase [Propionivibrio limicola]
H2__19873_1	0	0.765417	1.29176	4.03395	7.98953	16.1108	3.77164	6.65497e-14	5.7285e-13	adenosylhomocysteinase [Bacteroidetes bacterium GWA2_31_9]
H3__11504_2	4.26513	5.90121	6.68031	13.8534	4.2586	19.3328	1.15216	0.00758509	0.013035	adenosylhomocysteinase [Dechloromonas agitata]
H3__4385_1	0	1.80196	1.75693	7.98848	3.13485	7.02897	2.34968	5.56577e-07	1.80702e-06	adenosylhomocysteinase [Hydrogenophaga flava]
H3__6645_2	0	0.587609	2.94357	3.98131	6.20927	18.2966	3.01102	1.03587e-10	5.55429e-10	adenosylhomocysteinase [Solemya pervernicosa gill symbiont]
H1__732_2	176.718	33.2674	26.2396	35.3455	60.9793	24.9271	-0.962138	0.0138572	0.0226885	adenosylmethionine decarboxylase [Kamptonema sp. SIO1D9]
H2__14398_1	5.99424	1.56273	2.49606	16.289	6.17877	3.99185	1.39589	0.000755184	0.00154372	adenosylmethionine decarboxylase [Spirochaetae bacterium HGW-Spirochaetae-10]
H4__2548_1	10.7737	6.9604	0.481544	0.623791	1.40393	2.44896	-2.02394	5.49636e-06	1.54058e-05	adenylate kinase [Desulfobulbaceae bacterium]
H2__17059_1	1.15603	1.94833	4.13363	1.75701	19.3766	31.9713	2.87467	2.32267e-10	1.19223e-09	adenylate kinase [Myxococcales bacterium]
H3__3604_1	5.42179	5.7281	3.17386	21.4795	13.88	22.0963	2.00382	6.17545e-07	1.9832e-06	adenylate kinase [Sulfurivermis fontis]
H2__18815_1	5.17427	2.6376	0.17061	11.1885	6.19276	5.42289	1.51403	0.000103787	0.000242402	adenylate kinase [Thioalkalivibrio sp.]
H5__7138_1	21.1715	14.9268	2.0503	0.919366	0	2.07205	-3.6714	3.54377e-15	3.67723e-14	adenylate kinase family protein [Desulfobacter postgatei 2ac9]
H6__2145_1	3.29335	0	2.72058	7.50816	0	6.75087	1.24508	0.00603175	0.0105958	adenylate/guanylate cyclase domain-containing protein [Candidatus Wallbacteria bacterium HGW-Wallbacteria-1]
H2__9717_1	0.648415	0	2.8692	4.11799	7.81377	5.58245	2.31487	3.78213e-06	1.08774e-05	adenylosuccinate lyase [Gammaproteobacteria bacterium HGW-Gammaproteobacteria-1]
H6__10949_2	30.9023	9.33498	2.37032	1.79113	5.87403	0.669701	-2.35346	5.95788e-08	2.2025e-07	adenylosuccinate synthase [Snowella sp.]
H3__18488_2	0.864158	0	0.217264	1.23634	8.71419	12.4436	4.36832	5.22007e-21	1.43001e-19	Adenylosuccinate synthetase [Myxococcus fulvus]
H2__15538_2	1.03747	0.786827	0.463709	3.26624	8.06092	10.4157	3.24669	7.49927e-13	5.52531e-12	adenylyl-sulfate kinase [Myxococcales bacterium]
H1__15067_2	4.97909	0.403284	3.3058	27.6776	13.3515	12.7739	2.63015	4.06313e-10	2.01218e-09	adenylyl-sulfate reductase [Candidatus Thiodiazotropha endoloripes]
H3__13864_1	14.061	17.193	22.2571	6.4486	6.81505	14.4318	-0.950112	0.00425793	0.00765187	adenylylsulfate reductase [Desulfobacterales bacterium SG8_35_2]
H4__2563_1	13.0814	11.7669	15.7051	1.13942	2.85431	4.5381	-2.2485	3.64165e-09	1.58845e-08	adenylylsulfate reductase [Desulfobacterales bacterium SG8_35_2]
H1__12493_3	3.28952	0	1.24056	10.3653	1.80842	8.20179	2.16848	4.56914e-07	1.4968e-06	adenylyl-sulfate reductase [Gallionellaceae bacterium]
H1__7320_2	9.52026	6.13725	9.57423	26.5877	28.7509	37.7357	1.88302	8.07011e-06	2.21723e-05	adenylyl-sulfate reductase [gamma proteobacterium symbiont of Stewartia floridana]
H2__20243_1	0.082743	3.38867	2.70438	1.61688	5.74967	11.5671	1.61578	0.000769155	0.0015705	adenylylsulfate reductase [Gemmatimonas sp. SG8_17]		ko01120 Microbial metabolism in diverse environments	ko00920 Sulfur metabolism
H2__5273_1	5.27754	2.00128	2.78775	6.97943	7.9479	15.3817	1.58989	8.76889e-05	0.000207872	adenylyl-sulfate reductase subunit alpha [Acidobacteria bacterium 21-70-11]		ko01120 Microbial metabolism in diverse environments	ko00920 Sulfur metabolism
H1__10974_1	2.65715	0.396937	1.41708	6.09709	7.15336	2.23067	1.7911	2.77911e-05	7.05103e-05	adenylyl-sulfate reductase subunit alpha [Acidobacteria bacterium 37-71-11]
H3__5721_2	6.6358	4.52614	3.47754	7.24135	10.3282	21.1565	1.40326	0.000476375	0.00100681	adenylyl-sulfate reductase subunit alpha [Acidobacteria bacterium 37-71-11]		ko01120 Microbial metabolism in diverse environments	ko00920 Sulfur metabolism
H6__4586_1	3.41837	2.96964	6.1567	11.1736	8.85643	6.83434	1.09843	0.0209734	0.0333539	adenylyl-sulfate reductase subunit alpha [Acidobacteria bacterium 37-71-11]
H5__4324_1	2.30046	12.2813	2.67641	5.59717	1.26964	0.845898	-1.16166	0.0026851	0.00500824	adenylyl-sulfate reductase subunit alpha [Acidobacteria bacterium]
H3__305_1	10.0838	1.97565	4.77469	16.708	8.5371	14.6124	1.24332	0.00185148	0.00356261	adenylyl-sulfate reductase subunit alpha [Betaproteobacteria bacterium HGW-Betaproteobacteria-14]
H2__5526_1	1.92672	1.2727	2.00015	3.27921	7.38036	6.25157	1.70093	0.000190948	0.000429342	adenylyl-sulfate reductase subunit alpha [candidate division Zixibacteria bacterium]
H5__10294_1	13.3408	15.0244	8.38069	8.78505	3.56862	4.2372	-1.14705	0.00211526	0.004036	adenylyl-sulfate reductase subunit alpha [candidate division Zixibacteria bacterium]		ko01120 Microbial metabolism in diverse environments	ko00920 Sulfur metabolism
H1__10403_1	7.90036	7.06169	2.97943	5.29309	1.83657	0.769642	-1.1832	0.00332285	0.00610899	adenylyl-sulfate reductase subunit alpha [candidate division Zixibacteria bacterium]
H4__3661_1	6.56449	6.65322	2.82073	0	0.734891	0	-4.44225	2.48151e-18	4.26583e-17	adenylyl-sulfate reductase subunit alpha [candidate division Zixibacteria bacterium]
H6__10562_1	3.10888	8.28703	5.97713	5.00301	1.36729	0.740454	-1.28842	0.000474133	0.00100229	adenylyl-sulfate reductase subunit alpha [Candidatus Magnetaquicoccus inordinatus]
H4__6831_1	10.8816	4.06826	3.31381	0.29949	0.539238	6.40148	-1.33451	0.00140375	0.00274863	adenylyl-sulfate reductase subunit alpha [Candidatus Magnetaquicoccus inordinatus]
H3__9328_1	4.35066	5.12938	4.93218	7.96065	6.78397	13.3508	0.962897	0.0291228	0.0449136	adenylyl-sulfate reductase subunit alpha [Candidatus Omnitrophica bacterium]
H5__7104_1	10.0798	9.36739	3.89058	0.138711	1.74827	5.56674	-1.64624	4.72594e-05	0.000116415	adenylyl-sulfate reductase subunit alpha [Deltaproteobacteria bacterium HGW-Deltaproteobacteria-21]
H2__15915_1	5.73362	0.592971	0.884575	3.24665	5.78834	12.4407	1.574	6.83694e-05	0.000164217	adenylyl-sulfate reductase subunit alpha [Deltaproteobacteria bacterium RBG_13_49_15]
H6__15025_1	5.84152	1.69393	3.1101	2.35014	4.94932	13.0709	0.936026	0.0269438	0.0418192	adenylyl-sulfate reductase subunit alpha [Deltaproteobacteria bacterium RIFOXYB12_FULL_58_9]
H2__12344_1	1.44504	20.4575	10.7176	4.47096	6.88492	8.82769	-0.692499	0.0322505	0.0493719	adenylyl-sulfate reductase subunit alpha [Deltaproteobacteria bacterium RIFOXYB12_FULL_58_9]
H1__11333_1	5.40657	13.0812	11.3029	7.26346	2.17105	5.86097	-0.961618	0.00459835	0.00821831	adenylyl-sulfate reductase subunit alpha [Deltaproteobacteria bacterium RIFOXYB12_FULL_58_9]		ko01120 Microbial metabolism in diverse environments	ko00920 Sulfur metabolism
H4__5198_2	7.17659	7.74195	2.30206	3.26417	3.04744	2.00398	-1.04998	0.00838117	0.01431	adenylyl-sulfate reductase subunit alpha [Deltaproteobacteria bacterium RIFOXYB12_FULL_58_9]
H3__10242_1	0	5.53111	6.83198	0	1.84539	2.89542	-1.38227	0.000157814	0.000358037	adenylyl-sulfate reductase subunit alpha [Deltaproteobacteria bacterium RIFOXYB12_FULL_58_9]
H5__8050_1	9.9006	14.6727	7.51834	2.02352	8.08656	4.95169	-1.09115	0.00209942	0.00400777	adenylyl-sulfate reductase subunit alpha [Deltaproteobacteria bacterium RIFOXYD12_FULL_50_9]
H1__100_1	1.62931	0	0.09103	5.48329	2.14972	5.09242	2.88478	1.25825e-09	5.82915e-09	adenylyl-sulfate reductase subunit alpha [Deltaproteobacteria bacterium]
H4__1305_2	9.42681	6.80132	3.05356	2.7597	0.745335	2.7387	-1.62628	5.69007e-05	0.000137928	adenylyl-sulfate reductase subunit alpha [Deltaproteobacteria bacterium]		ko01120 Microbial metabolism in diverse environments	ko00920 Sulfur metabolism
H1__12863_1	4.35296	6.33209	6.02822	5.29892	1.12983	1.03408	-1.16288	0.00202234	0.00386985	adenylyl-sulfate reductase subunit alpha [Desulfatitalea tepidiphila]
H4__6226_2	22.6449	31.8481	9.02558	8.45968	5.24326	5.84762	-1.69981	1.04476e-05	2.81994e-05	adenylyl-sulfate reductase subunit alpha [Desulfatitalea tepidiphila]		ko01120 Microbial metabolism in diverse environments	ko00920 Sulfur metabolism
H6__12563_1	9.65659	29.6854	16.752	10.2842	5.69096	11.9904	-1.00412	0.00362072	0.00661857	adenylyl-sulfate reductase subunit alpha [Desulfobacteraceae bacterium IS3]		ko01120 Microbial metabolism in diverse environments	ko00920 Sulfur metabolism
H5__3889_2	5.73199	12.754	2.62793	1.19422	1.00096	2.1556	-2.27806	2.91504e-08	1.12575e-07	adenylyl-sulfate reductase subunit alpha [Desulfobacteraceae bacterium IS3]
H1__14563_1	0.074514	0	1.19898	5.0963	10.0936	1.07978	3.67219	7.36714e-12	4.65041e-11	adenylylsulfate reductase subunit alpha [Desulfobacteraceae bacterium]
H1__5912_1	19.3073	26.9723	8.90104	10.1969	8.15598	12.7967	-0.824886	0.0250022	0.0390085	adenylyl-sulfate reductase subunit alpha [Desulfobacteraceae bacterium]
H5__11711_1	6.67328	17.261	7.13496	5.35339	5.25196	5.98778	-0.904781	0.0113733	0.0190118	adenylyl-sulfate reductase subunit alpha [Desulfobacteraceae bacterium]
H5__9613_1	2.79814	17.6138	5.68428	1.36697	2.46125	7.06011	-1.26083	0.000633297	0.00131555	adenylyl-sulfate reductase subunit alpha [Desulfobacteraceae bacterium]
H5__11533_1	7.57167	15.5226	3.33138	4.58518	1.83846	3.19348	-1.45798	0.000200779	0.000450209	adenylyl-sulfate reductase subunit alpha [Desulfobacteraceae bacterium]
H4__307_1	18.5447	7.72484	1.60713	4.66706	2.65687	2.42505	-1.51545	0.000246139	0.000545652	adenylyl-sulfate reductase subunit alpha [Desulfobacteraceae bacterium]		ko01120 Microbial metabolism in diverse environments	ko00920 Sulfur metabolism
H5__3263_1	28.5384	16.8983	9.99191	5.41148	6.09897	5.15362	-1.73371	7.33226e-06	2.02416e-05	adenylyl-sulfate reductase subunit alpha [Desulfobacteraceae bacterium]
H4__4174_2	61.1342	31.5333	22.1996	13.5482	9.93547	11.0295	-1.73466	5.79588e-06	1.62048e-05	adenylyl-sulfate reductase subunit alpha [Desulfobacteraceae bacterium]		ko01120 Microbial metabolism in diverse environments	ko00920 Sulfur metabolism
H6__12803_1	2.22536	8.84788	6.37484	0.131776	1.4829	2.87413	-1.95795	4.99423e-07	1.6296e-06	adenylyl-sulfate reductase subunit alpha [Desulfobacteraceae bacterium]
H6__6358_1	33.6661	27.4068	11.2339	3.72191	5.25243	1.71131	-2.75811	9.63811e-12	5.98075e-11	adenylyl-sulfate reductase subunit alpha [Desulfobacteraceae bacterium]
H4__4344_1	7.66571	8.48025	0.434727	1.68943	0.861859	2.06348	-1.8445	2.29655e-05	5.8814e-05	adenylyl-sulfate reductase subunit alpha [Desulfobulbaceae bacterium DB1]
H5__7592_1	8.55464	10.4626	4.1853	2.40962	6.64342	0.525556	-1.27613	0.000760356	0.00155375	adenylyl-sulfate reductase subunit alpha [Desulfobulbaceae bacterium]
H6__7787_1	14.8586	14.9097	21.9085	3.48424	4.7453	12.4318	-1.32245	0.00013609	0.000313347	adenylyl-sulfate reductase subunit alpha [Desulfobulbaceae bacterium]
H4__8416_1	11.3047	6.48814	4.89427	0.639688	3.033	2.90204	-1.7864	4.4559e-06	1.27062e-05	adenylyl-sulfate reductase subunit alpha [Desulfobulbaceae bacterium]
H4__2559_1	9.09239	5.4879	7.42944	1.44361	1.23298	2.35743	-2.12769	4.95553e-08	1.85804e-07	adenylyl-sulfate reductase subunit alpha [Desulfobulbaceae bacterium]
H5__8267_1	13.878	9.37636	5.3566	1.33686	1.54738	2.37428	-2.44317	2.60365e-09	1.15738e-08	adenylyl-sulfate reductase subunit alpha [Desulfobulbaceae bacterium]
H4__3564_1	11.8941	6.28223	5.64255	3.70079	1.80595	3.37956	-1.42214	0.000227407	0.000506649	adenylyl-sulfate reductase subunit alpha [Desulfobulbus elongatus]		ko01120 Microbial metabolism in diverse environments	ko00920 Sulfur metabolism
H5__3119_1	2.82662	7.2275	6.132	2.99849	1.06556	2.54713	-1.29139	0.000626381	0.00130211	adenylyl-sulfate reductase subunit alpha [Desulfobulbus japonicus]
H2__18337_1	2.51956	1.91087	1.08061	14.1912	10.8203	4.16907	2.40398	1.94587e-08	7.68832e-08	adenylyl-sulfate reductase subunit alpha [Desulfobulbus propionicus]
H2__10461_1	7.15639	9.70688	2.65272	12.1915	20.6194	22.3674	1.4993	0.000163838	0.000371007	adenylyl-sulfate reductase subunit alpha [Desulfobulbus propionicus]
H6__9601_1	2.06207	10.271	7.7906	2.17811	2.54913	1.75773	-1.63327	8.96086e-06	2.43689e-05	adenylyl-sulfate reductase subunit alpha [Desulfobulbus propionicus]
H2__22746_1	6.40634	6.10884	2.05336	20.3154	37.5999	27.2404	2.547	3.65456e-10	1.83034e-09	adenylyl-sulfate reductase subunit alpha [Desulfobulbus sp.]
H3__1873_2	2.11607	3.28026	1.68374	8.22463	7.83383	17.6016	2.24872	4.54947e-08	1.71186e-07	adenylyl-sulfate reductase subunit alpha [Desulfobulbus sp.]		ko01120 Microbial metabolism in diverse environments	ko00920 Sulfur metabolism
H5__12237_1	0	3.49038	4.40331	8.80587	9.10827	11.7145	1.90782	4.05284e-05	0.000100557	adenylyl-sulfate reductase subunit alpha [Desulfobulbus sp.]
H6__4030_1	12.5905	9.54881	13.4067	2.74216	5.07445	4.08692	-1.57806	1.16844e-05	3.13687e-05	adenylyl-sulfate reductase subunit alpha [Desulfobulbus sp.]		ko01120 Microbial metabolism in diverse environments	ko00920 Sulfur metabolism
H6__9557_1	8.66283	7.86827	15.3111	3.69986	2.92018	2.87413	-1.74551	1.52045e-06	4.62614e-06	adenylyl-sulfate reductase subunit alpha [Desulfobulbus sp.]
H5__4516_1	10.6878	7.65548	6.014	0	4.25286	0.650747	-2.31174	1.5708e-08	6.29429e-08	adenylyl-sulfate reductase subunit alpha [Desulfobulbus sp.]
H4__7980_1	10.2064	2.60656	2.85409	9.66695	7.14543	12.8282	0.919708	0.016989	0.0274058	adenylyl-sulfate reductase subunit alpha [Gallionella sp.]
H3__13412_1	1.05551	3.46888	1.54801	4.89862	7.32426	13.5209	2.08334	7.14786e-07	2.28021e-06	adenylyl-sulfate reductase subunit alpha [Gammaproteobacteria bacterium HGW-Gammaproteobacteria-1]		ko01120 Microbial metabolism in diverse environments	ko00920 Sulfur metabolism
H6__10566_1	1.12091	8.52853	6.0363	12.2237	26.6207	5.82532	1.50967	0.000784236	0.00159932	adenylyl-sulfate reductase subunit alpha [Gammaproteobacteria bacterium HGW-Gammaproteobacteria-1]		ko01120 Microbial metabolism in diverse environments	ko00920 Sulfur metabolism
H2__8738_2	4.0431	3.36382	2.45781	5.45381	15.2338	5.22102	1.39281	0.000948626	0.00191268	adenylyl-sulfate reductase subunit alpha [Gammaproteobacteria bacterium HGW-Gammaproteobacteria-1]		ko01120 Microbial metabolism in diverse environments	ko00920 Sulfur metabolism
H3__2657_1	2.8098	6.52083	2.54315	9.22431	11.3689	9.81995	1.3567	0.00128468	0.00252718	adenylyl-sulfate reductase subunit alpha [Gammaproteobacteria bacterium HGW-Gammaproteobacteria-1]
H5__7258_1	23.2074	20.0889	10.6919	4.09574	3.42003	4.03932	-2.22382	2.23191e-08	8.76794e-08	adenylyl-sulfate reductase subunit alpha [Gammaproteobacteria bacterium HGW-Gammaproteobacteria-1]
H6__2493_1	9.28616	20.1221	5.33645	0	0.583438	1.44492	-4.0964	1.4605e-18	2.61462e-17	adenylyl-sulfate reductase subunit alpha [Nitrospiraceae bacterium]
H6__14464_1	6.38406	6.32482	6.37686	2.61304	2.4283	4.21621	-1.04355	0.00301636	0.00558343	adenylyl-sulfate reductase subunit alpha [Nitrospirae bacterium CG_4_9_14_3_um_filter_41_27]		ko01120 Microbial metabolism in diverse environments	ko00920 Sulfur metabolism
H3__2529_1	0	0	0	6.0424	7.06008	15.8147	13.2348	1.87464e-42	1.09741e-39	adenylyl-sulfate reductase subunit alpha [Nitrospirae bacterium GWC2_57_13]		ko01120 Microbial metabolism in diverse environments	ko00920 Sulfur metabolism
H3__15716_1	3.53232	8.55876	3.87528	9.5022	6.53689	62.0578	2.29001	2.49067e-08	9.73186e-08	adenylyl-sulfate reductase subunit alpha [Nitrospirae bacterium GWC2_57_9]
H5__3483_1	16.6575	20.0758	8.02169	1.86846	1.50504	0.729257	-3.44643	7.26735e-16	8.39113e-15	adenylyl-sulfate reductase subunit alpha [Nitrospirae bacterium GWC2_57_9]
H6__11854_1	19.4317	20.4012	16.0483	1.01645	0.522898	0.855114	-4.54286	2.8716e-24	1.3779e-22	adenylyl-sulfate reductase subunit alpha [Nitrospirae bacterium GWC2_57_9]
H5__6502_1	7.41519	13.3259	3.13419	2.20501	1.03981	5.40474	-1.4645	0.000240071	0.000533147	adenylyl-sulfate reductase subunit alpha [Nitrospirae bacterium]
H6__7545_1	9.8704	1.82861	10.04	3.23918	1.72315	0.89917	-1.8904	1.41234e-06	4.31741e-06	adenylyl-sulfate reductase subunit alpha [Planctomycetes bacterium]
H1__13315_1	2.96464	4.78186	3.63233	21.0515	6.57437	7.11859	1.61017	0.000106437	0.000248247	adenylyl-sulfate reductase subunit alpha [Rhodocyclaceae bacterium]
H3__10785_1	5.54119	11.656	6.88689	33.1653	13.4573	12.7442	1.30147	0.00156311	0.00304149	adenylyl-sulfate reductase subunit alpha [Rhodocyclaceae bacterium]		ko01120 Microbial metabolism in diverse environments	ko00920 Sulfur metabolism
H3__3700_3	4.6375	11.9389	3.65829	19.6001	14.4642	29.7749	1.65746	3.24025e-05	8.15954e-05	adenylyl-sulfate reductase subunit alpha [Solemya velesiana gill symbiont]		ko01120 Microbial metabolism in diverse environments	ko00920 Sulfur metabolism
H3__5705_1	13.4168	2.77029	2.71976	23.7471	4.88123	24.9091	1.50149	7.35065e-05	0.000175879	adenylylsulfate reductase subunit alpha [Sulfuritalea hydrogenivorans sk43H]
H4__540_1	5.65836	7.87732	4.28731	6.28586	1.43177	1.38751	-0.968753	0.01274	0.020987	adenylyl-sulfate reductase subunit alpha [Syntrophobacteraceae bacterium CG07_land_8_20_14_0_80_61_8]
H5__3749_1	6.15882	11.1156	3.64568	0.914052	2.19436	0.863901	-2.39596	1.40378e-08	5.64823e-08	adenylyl-sulfate reductase subunit alpha [Syntrophobacteraceae bacterium CG07_land_8_20_14_0_80_61_8]
H1__3024_1	2.4421	3.36749	0.865161	31.4527	8.98287	3.45369	2.71653	5.16898e-11	2.90954e-10	adenylyl-sulfate reductase subunit alpha [Thioalkalivibrio sulfidiphilus]
H3__18201_1	13.8652	9.79857	4.75356	0.431042	3.54789	7.25248	-1.339	0.000600891	0.00125257	Adenylylsulfate reductase subunit alpha [uncultured Desulfobacteraceae bacterium]
H1__15295_1	1.90912	3.71318	3.06572	7.73205	2.7085	8.76676	1.14428	0.00826181	0.0141198	adenylylsulfate reductase subunit alpha, partial [Deltaproteobacteria bacterium]
H4__998_1	28.3995	8.10816	5.78929	4.98177	4.34021	3.97238	-1.66952	3.30707e-05	8.31268e-05	adenylyl-sulfate reductase subunit alpha, partial [Deltaproteobacteria bacterium]
H5__11198_1	8.11779	4.21754	7.23172	4.49662	2.30518	3.54158	-0.919522	0.0103	0.0173174	adenylyl-sulfate reductase subunit alpha, partial [Nitrospirae bacterium GWC2_56_14]
H3__16266_1	7.80527	6.83368	8.8307	5.32711	0.908674	5.33243	-1.02044	0.00470834	0.00839949	adenylyl-sulfate reductase subunit alpha, partial [Nitrospirae bacterium GWC2_56_14]
H6__7483_1	24.7678	19.1081	18.1264	16.4111	6.35419	7.55313	-1.03205	0.00413319	0.00744484	adenylyl-sulfate reductase subunit alpha, partial [Nitrospirae bacterium GWC2_56_14]
H1__1753_1	3.10416	5.4391	2.69117	91.511	26.7394	64.6908	4.02502	6.41536e-20	1.45694e-18	adenylylsulfate reductase subunit alpha, partial [Rhodocyclaceae bacterium UTPRO2]
H6__7829_1	8.83634	18.4823	15.3875	11.0873	6.13616	6.66006	-0.838347	0.0133124	0.0218662	adenylyl-sulfate reductase subunit beta [Acidobacteria bacterium]		ko01120 Microbial metabolism in diverse environments	ko00920 Sulfur metabolism
H1__6132_2	0	0.917061	0.514477	52.5286	0	6.81863	5.37059	7.01713e-26	4.49889e-24	adenylyl-sulfate reductase subunit beta [Anaeromyxobacter sp. RBG_16_69_14]		ko01120 Microbial metabolism in diverse environments	ko00920 Sulfur metabolism
H1__10375_1	2.88344	4.72639	1.1225	15.4496	12.5996	24.1031	2.57788	8.82806e-10	4.17651e-09	adenylyl-sulfate reductase subunit beta [Anaeromyxobacter sp. RBG_16_69_14]		ko01120 Microbial metabolism in diverse environments	ko00920 Sulfur metabolism
H2__836_2	4.24934	3.29282	2.78702	14.4412	5.85037	8.26805	1.46698	0.000529533	0.00111276	adenylyl-sulfate reductase subunit beta [Anaeromyxobacter sp. RBG_16_69_14]		ko01120 Microbial metabolism in diverse environments	ko00920 Sulfur metabolism
H5__3499_1	10.4702	21.938	0.847718	1.99398	3.19995	4.68937	-1.75024	2.22887e-05	5.71559e-05	adenylyl-sulfate reductase subunit beta [Anaeromyxobacter sp. RBG_16_69_14]		ko01120 Microbial metabolism in diverse environments	ko00920 Sulfur metabolism
H2__14370_1	0	0	0	5.18802	5.23104	0	11.7624	2.70975e-17	3.9272e-16	adenylyl-sulfate reductase subunit beta [Armatimonadetes bacterium CG_4_9_14_3_um_filter_66_14]
H6__6792_2	8.62437	11.4117	6.3204	5.10967	3.79301	4.61425	-0.963231	0.0105214	0.0176715	adenylyl-sulfate reductase subunit beta [bacterium]		ko01120 Microbial metabolism in diverse environments	ko00920 Sulfur metabolism
H5__2332_1	9.33008	22.5593	8.40751	3.33952	3.81899	5.59078	-1.66002	1.82863e-05	4.77057e-05	adenylyl-sulfate reductase subunit beta [bacterium]		ko01120 Microbial metabolism in diverse environments	ko00920 Sulfur metabolism
H2__14630_1	76.8853	25.3979	25.9736	12.0122	8.23164	13.7645	-1.91498	1.09374e-06	3.40362e-06	adenylyl-sulfate reductase subunit beta [bacterium]		ko01120 Microbial metabolism in diverse environments	ko00920 Sulfur metabolism
H4__5584_2	14.4353	5.51394	4.34455	4.52979	1.39022	4.58065	-1.20988	0.0040606	0.0073224	adenylyl-sulfate reductase subunit beta [candidate division Zixibacteria bacterium]		ko01120 Microbial metabolism in diverse environments	ko00920 Sulfur metabolism
H3__3700_2	22.4505	25.2225	11.2046	49.3545	37.0634	79.9044	1.49815	0.000153036	0.000347818	adenylylsulfate reductase subunit beta [Candidatus Thiodiazotropha endoloripes]		ko01120 Microbial metabolism in diverse environments	ko00920 Sulfur metabolism
H5__8452_1	29.3948	49.1767	21.7798	21.3713	11.1788	19.3083	-0.95237	0.00869913	0.0148173	adenylyl-sulfate reductase subunit beta [Chromatiaceae bacterium 2141T.STBD.0c.01a]		ko01120 Microbial metabolism in diverse environments	ko00920 Sulfur metabolism
H4__1948_1	14.1337	13.8719	4.64503	5.95699	3.49397	5.74826	-1.10296	0.00566281	0.00998243	adenylyl-sulfate reductase subunit beta [Deltaproteobacteria bacterium HGW-Deltaproteobacteria-15]		ko01120 Microbial metabolism in diverse environments	ko00920 Sulfur metabolism
H1__4438_2	9.70291	13.1723	3.61043	11.0919	27.1404	12.6545	0.942002	0.023188	0.0363905	adenylyl-sulfate reductase subunit beta [Deltaproteobacteria bacterium RIFOXYD12_FULL_57_12]		ko01120 Microbial metabolism in diverse environments	ko00920 Sulfur metabolism
H3__10350_1	5.26549	2.59222	6.9211	0	0.812551	4.64586	-1.43648	0.000179417	0.000404588	adenylyl-sulfate reductase subunit beta [Desulfatitalea tepidiphila]		ko01120 Microbial metabolism in diverse environments	ko00920 Sulfur metabolism
H1__2727_1	10.8826	11.1458	1.96437	2.99904	0	1.11001	-2.54486	1.96881e-08	7.77411e-08	adenylyl-sulfate reductase subunit beta [Desulfatitalea tepidiphila]		ko01120 Microbial metabolism in diverse environments	ko00920 Sulfur metabolism
H4__7352_1	36.1825	25.0428	14.7795	6.63423	1.39086	5.31219	-2.51036	9.41459e-10	4.44267e-09	adenylyl-sulfate reductase subunit beta [Desulfobacteraceae bacterium]		ko01120 Microbial metabolism in diverse environments	ko00920 Sulfur metabolism
H4__7781_1	41.3913	43.243	26.5657	11.8144	11.0451	20.5352	-1.35751	0.000250264	0.000554377	adenylyl-sulfate reductase subunit beta [Desulfobulbaceae bacterium]		ko01120 Microbial metabolism in diverse environments	ko00920 Sulfur metabolism
H2__14070_2	3.41925	4.97031	1.81483	12.528	11.4455	19.1879	2.08023	6.46641e-07	2.07203e-06	adenylyl-sulfate reductase subunit beta [Desulfobulbus japonicus]		ko01120 Microbial metabolism in diverse environments	ko00920 Sulfur metabolism
H2__7621_1	7.88865	11.0007	1.27957	14.6694	7.94613	22.5592	1.16326	0.00288068	0.00534918	adenylyl-sulfate reductase subunit beta [Desulfobulbus japonicus]		ko01120 Microbial metabolism in diverse environments	ko00920 Sulfur metabolism
H2__21664_2	3.6871	0.294353	1.4149	10.2387	9.64422	8.35359	2.38686	5.05244e-08	1.89242e-07	adenylyl-sulfate reductase subunit beta [Desulfopila sp. IMCC35006]		ko01120 Microbial metabolism in diverse environments	ko00920 Sulfur metabolism
H5__12294_1	8.40631	15.7635	3.15862	4.2421	2.19389	5.2758	-1.22223	0.00249083	0.00466762	adenylylsulfate reductase subunit beta [Desulfosarcina alkanivorans]		ko01120 Microbial metabolism in diverse environments	ko00920 Sulfur metabolism
H6__7492_1	5.35787	7.14612	6.45659	1.08309	2.3564	5.19706	-1.1342	0.00227098	0.00428286	adenylylsulfate reductase subunit beta [Desulfosarcina widdelii]		ko01120 Microbial metabolism in diverse environments	ko00920 Sulfur metabolism
H2__18126_2	0	1.23325	0.19239	1.21495	6.98333	6.44132	3.35745	6.36794e-11	3.52959e-10	adenylyl-sulfate reductase subunit beta [Desulfurivibrio sp.]		ko01120 Microbial metabolism in diverse environments	ko00920 Sulfur metabolism
H2__10214_1	0	0.686075	0	2.41053	21.6287	34.1391	6.39975	6.65309e-31	9.62573e-29	adenylyl-sulfate reductase subunit beta [gamma proteobacterium symbiont of Ctena orbiculata]		ko01120 Microbial metabolism in diverse environments	ko00920 Sulfur metabolism
H5__3379_1	8.56476	16.3511	4.55416	5.96358	0.259779	3.69231	-1.57118	0.000136821	0.000314943	adenylyl-sulfate reductase subunit beta [Gammaproteobacteria bacterium]		ko01120 Microbial metabolism in diverse environments	ko00920 Sulfur metabolism
H6__935_1	10.9861	14.1577	8.53332	1.57084	5.65665	1.59885	-1.93152	6.76111e-07	2.16273e-06	adenylyl-sulfate reductase subunit beta [Gammaproteobacteria bacterium]		ko01120 Microbial metabolism in diverse environments	ko00920 Sulfur metabolism
H2__18344_2	9.14222	7.55143	6.6452	4.77577	13.4556	29.2428	1.02432	0.0173374	0.0279341	adenylyl-sulfate reductase subunit beta [Nitrospirae bacterium CG_4_10_14_3_um_filter_44_29]		ko01120 Microbial metabolism in diverse environments	ko00920 Sulfur metabolism
H2__19344_1	8.41809	2.33408	5.59835	3.0954	3.58286	1.31168	-1.0328	0.00638708	0.0111794	adenylyl-sulfate reductase subunit beta [Nitrospirae bacterium CG_4_9_14_3_um_filter_41_27]		ko01120 Microbial metabolism in diverse environments	ko00920 Sulfur metabolism
H3__3097_2	9.68533	12.3569	6.87277	6.98677	0.398095	6.71274	-1.03621	0.00750764	0.0129089	adenylyl-sulfate reductase subunit beta [Nitrospirae bacterium CG_4_9_14_3_um_filter_41_27]		ko01120 Microbial metabolism in diverse environments	ko00920 Sulfur metabolism
H6__7253_1	12.7629	14.0045	10.7416	1.59192	3.344	10.8021	-1.25282	0.000741416	0.00151704	adenylyl-sulfate reductase subunit beta [Nitrospirae bacterium CG_4_9_14_3_um_filter_41_27]		ko01120 Microbial metabolism in diverse environments	ko00920 Sulfur metabolism
H6__7332_1	7.98433	2.86405	11.8274	9.48786	0	1.19564	-1.08555	0.00298084	0.00552144	adenylyl-sulfate reductase subunit beta [Nitrospirae bacterium GWC2_57_9]		ko01120 Microbial metabolism in diverse environments	ko00920 Sulfur metabolism
H6__13962_2	15.1729	9.1758	8.17799	8.0422	1.04676	0.676266	-1.73559	2.14353e-05	5.5103e-05	adenylyl-sulfate reductase subunit beta [Nitrospirae bacterium RBG_16_64_22]		ko01120 Microbial metabolism in diverse environments	ko00920 Sulfur metabolism
H1__5408_2	2.11022	9.67209	6.64334	15.5083	7.90883	13.1389	0.988277	0.0326932	0.0499739	adenylyl-sulfate reductase subunit beta [Nitrospirae bacterium]		ko01120 Microbial metabolism in diverse environments	ko00920 Sulfur metabolism
H2__8738_1	12.1985	18.4378	28.4229	32.0626	78.2067	23.8718	1.18348	0.0128355	0.0211375	adenylyl-sulfate reductase subunit beta [Sulfurivermis fontis]		ko01120 Microbial metabolism in diverse environments	ko00920 Sulfur metabolism
H1__13315_2	13.5703	6.62975	5.06538	28.9581	17.5019	9.29658	1.14189	0.00390742	0.00706258	adenylyl-sulfate reductase subunit beta [Thiobacillus sp. 65-69]		ko01120 Microbial metabolism in diverse environments	ko00920 Sulfur metabolism
H6__394_1	0.146598	5.11438	4.57031	11.8169	3.67503	12.3088	1.49938	0.00105858	0.00212107	adenylyl-sulfate reductase, alpha subunit [Candidatus Sulfotelmatobacter sp. SbA7]
H6__11899_1	16.4927	8.24146	12.2071	1.20481	3.11834	7.68625	-1.62083	1.8095e-05	4.7231e-05	adenylylsulfate reductase, alpha subunit [Desulfofarcimen acetoxidans DSM 771]
H4__8586_1	13.6653	5.948	1.76266	0.812714	0	0.303873	-4.25515	2.52638e-17	3.69451e-16	adenylylsulfate reductase, alpha subunit [Desulfofundulus kuznetsovii DSM 6115]
H4__9168_2	17.6369	18.4467	4.98487	7.77139	2.43349	5.40435	-1.39546	0.000683418	0.00141303	adenylylsulfate reductase, beta subunit [Syntrophobacter fumaroxidans MPOB]		ko01120 Microbial metabolism in diverse environments	ko00920 Sulfur metabolism
H1__13300_1	4.58261	3.50377	3.76555	24.3894	7.57019	13.5926	1.94213	2.06038e-06	6.17174e-06	adenylylsulfate reductase, subunit A [Gallionellaceae bacterium]
H4__8840_1	15.1854	13.3353	6.40498	5.36864	3.91048	4.85409	-1.30502	0.000677909	0.00140206	adenylylsulfate reductase, subunit AprA [Desulfotignum phosphitoxidans DSM 13687]
H4__1340_1	14.3908	15.9758	2.86651	4.00762	0.550357	1.00743	-2.57742	2.16559e-09	9.68704e-09	adenylylsulfate reductase-associated electron transfer protein QmoA [Desulfococcus multivorans DSM 2059]
H2__7984_1	1.03349	0	0.49369	8.07821	3.6817	6.95958	3.613	7.38796e-15	7.29517e-14	adenylylsulfate reductase-associated electron transfer protein QmoA [Sulfurisoma sediminicola]
H6__3414_1	6.29395	4.48929	7.76133	0.366044	0	0.702566	-4.11338	7.9178e-17	1.06723e-15	adenylylsulfate reductase-associated electron transfer protein QmoB [Desulfococcus multivorans DSM 2059]
H2__1865_1	0.611503	3.55559	0.666217	7.53479	11.923	1.8823	2.14179	3.89824e-07	1.29344e-06	adenylyltransferase and sulfurtransferase [Marinactinospora thermotolerans DSM 45154]
H1__10808_1	3.59166	9.83962	5.12317	16.9733	19.4067	4.56112	1.14166	0.00927067	0.015712	adenylyltransferase and sulfurtransferase [Nocardioides terrae]
H2__21553_1	4.01085	6.31776	4.60981	10.3784	21.3616	2.96806	1.21608	0.00600137	0.0105438	adenylyltransferase/sulfurtransferase MoeZ [Frankiales bacterium YIM 75000]
H3__2075_1	0	6.30313	1.68627	4.70119	6.28431	6.96006	1.16717	0.0103747	0.0174379	adenylyltransferase/sulfurtransferase MoeZ [Frankiales bacterium YIM 75000]
H2__10109_1	2.69741	4.2084	2.55769	7.98185	9.35501	2.10222	1.03828	0.0226012	0.035529	adenylyltransferase/sulfurtransferase MoeZ [Frankiales bacterium YIM 75000]
H2__11295_1	8.50457	9.57724	8.20721	19.6405	30.6782	8.05489	1.15076	0.00883078	0.0150287	adenylyltransferase/sulfurtransferase MoeZ [Nocardioides sp. zg-579]
H3__11223_1	1.98887	7.4948	1.43761	13.3598	14.3234	4.76814	1.57087	0.000145608	0.000333846	adenylyltransferase/sulfurtransferase MoeZ [Propionibacteriales bacterium]
H4__5960_1	26.0148	0.042798	3.06455	1.32327	4.91406	6.87868	-1.1506	0.00555832	0.00981459	adhesin [Shigella sp.]
H4__8913_1	13.487	19.506	5.04688	10.5727	4.46021	3.69849	-1.02194	0.00834493	0.0142548	adhesion lipoprotein [Chloroflexi bacterium HGW-Chloroflexi-10]
H6__10155_1	6.8684	2.27306	5.52587	1.7082	2.03213	0.904819	-1.65817	2.43303e-05	6.21337e-05	ADP-forming succinate--CoA ligase subunit beta [Chrysiogenales bacterium]
H6__12514_1	7.41434	5.62314	5.82307	4.69149	2.48445	1.26402	-1.15978	0.00224921	0.0042439	ADP-forming succinate--CoA ligase subunit beta [Desulfuromonas sp.]
H2__4037_1	0.877206	1.24741	0.771906	1.17848	11.4453	16.6684	3.33678	4.94571e-14	4.32221e-13	ADP-forming succinate--CoA ligase subunit beta [Myxococcales bacterium]		ko01120 Microbial metabolism in diverse environments
H6__8848_1	6.18156	0	5.57072	0	3.95441	1.43707	-1.12375	0.00175082	0.00338064	aerobic respiration two-component sensor histidine kinase ArcB [Escherichia sp. MOD1-EC5433]
H6__15112_1	19.5749	27.8449	36.9228	14.0927	16.6415	17.644	-0.80187	0.0107663	0.0180599	alanine dehydrogenase [Desulfobulbaceae bacterium BRH_c16a]
H6__7528_1	15.6392	6.74663	2.09224	3.64486	1.13584	0.856124	-2.11794	5.29903e-06	1.4944e-05	alanine dehydrogenase [Desulfopila sp. IMCC35005]
H5__10243_1	5.65325	7.16625	4.30458	1.10471	4.54639	1.78988	-1.20213	0.00151819	0.00295962	alanine dehydrogenase [Geopsychrobacter electrodiphilus]
H1__8003_1	17.1782	6.40643	3.10533	33.6722	8.74134	6.26258	0.866842	0.0147722	0.024081	alanine dehydrogenase [Rhodoferax sp.]
H3__15808_1	0	0	0.770653	3.09474	6.1563	8.27402	4.50184	4.55648e-17	6.37656e-16	alanine-synthesizing transaminase [Ectothiorhodosinus mongolicus]
H2__314_2	0	1.12096	0.278702	6.31802	3.41271	9.34421	3.76567	7.471e-15	7.37525e-14	alanine--tRNA ligase [gamma proteobacterium symbiont of Stewartia floridana]
H3__18102_1	0	0	2.37194	5.32296	1.81163	5.94648	2.46185	2.42001e-06	7.1463e-06	alanyl-tRNA synthetase [Candidatus Propionivibrio aalborgensis]
H6__11943_1	7.32154	16.4391	3.34243	0.658879	1.44054	2.54566	-2.54391	4.3581e-09	1.87506e-08	alcohol dehydrogenase [Geobacter sp. DSM 2909]
H6__12173_1	14.6782	13.3178	9.44807	6.00687	6.52309	9.4658	-0.76743	0.0287145	0.0443342	alcohol dehydrogenase [Shigella sp.]
H2__16818_1	0.147399	0	0	6.04873	5.44542	0.376935	6.30288	7.37175e-20	1.65293e-18	aldehyde dehydrogenase [Comamonas sp. 26]
H6__1858_1	8.78387	5.35043	8.25982	1.75701	7.23962	4.24487	-0.757919	0.0176845	0.0284656	aldehyde dehydrogenase [Shigella sp.]		ko01120 Microbial metabolism in diverse environments
H6__13702_1	5.54969	1.66401	5.58115	0.630506	4.37067	2.53034	-0.764316	0.0201686	0.032181	aldehyde dehydrogenase [Shigella sp.]
H5__3717_1	11.255	9.72452	5.4445	3.1088	6.14048	5.74826	-0.817001	0.0238493	0.0373537	aldehyde dehydrogenase [Shigella sp.]
H2__13291_1	0	0.699402	1.04334	7.94034	5.57674	5.40435	3.43833	1.79016e-12	1.23838e-11	aldehyde dehydrogenase family protein [bacterium]
H2__14712_1	1.31499	2.55719	3.59432	4.38155	9.25333	5.97819	1.39295	0.00293027	0.00543605	aldehyde dehydrogenase family protein [bacterium]
H3__8758_1	1.83551	4.53939	1.73891	3.32688	20.8016	21.8139	2.50094	2.26662e-09	1.01223e-08	aldehyde dehydrogenase family protein [Deltaproteobacteria bacterium]		ko01120 Microbial metabolism in diverse environments
H2__961_1	5.82497	5.13137	6.71415	2.36408	4.3354	3.85764	-0.74296	0.0223756	0.0351955	aldehyde dehydrogenase family protein [Pelobacter seleniigenes]
H1__10072_1	10.6653	9.82976	9.5714	5.98131	3.87028	5.62596	-0.957841	0.00682052	0.0118133	aldehyde dehydrogenase family protein [Pelobacter seleniigenes]
H5__12927_2	6.43228	10.4255	7.19908	1.67254	3.78711	2.07822	-1.67382	7.34075e-06	2.02643e-05	aldehyde dehydrogenase family protein [Pelobacter seleniigenes]
H5__7312_1	5.07577	7.80905	2.1512	2.26711	0	1.11257	-2.15247	1.12828e-06	3.50438e-06	aldehyde dehydrogenase family protein [Pelobacter seleniigenes]
H4__4959_1	10.7617	6.62484	1.86234	2.59455	2.33577	3.03794	-1.27212	0.00234299	0.00441003	aldehyde ferredoxin oxidoreductase [Anaerolineae bacterium CG_4_9_14_3_um_filter_57_17]		ko01120 Microbial metabolism in diverse environments
H4__5288_1	11.2139	17.0096	0.304798	0	0	0.516698	-5.77873	7.745e-19	1.45243e-17	aldehyde ferredoxin oxidoreductase [Chloroflexus islandicus]
H2__2606_2	0.619303	2.76594	2.90646	4.43735	11.6211	6.68676	1.85354	7.68706e-05	0.000183191	aldehyde ferredoxin oxidoreductase [Deltaproteobacteria bacterium]
H6__3382_1	9.39276	3.83578	5.60532	2.08421	3.3895	4.60448	-0.901894	0.0113755	0.019015	aldehyde ferredoxin oxidoreductase [Pelobacter sp. SFB93]		ko01120 Microbial metabolism in diverse environments
H6__1576_1	4.57188	13.176	2.98856	2.75464	1.13941	6.30036	-1.02418	0.0091983	0.0155918	aldehyde ferredoxin oxidoreductase [Pelobacter sp. SFB93]
H1__9713_2	0	1.6498	1.05008	19.8939	8.57215	10.0873	3.8344	9.92262e-16	1.12049e-14	aldehyde ferredoxin oxidoreductase [Proteobacteria bacterium]		ko01120 Microbial metabolism in diverse environments
H3__15884_1	1.86651	4.01844	0.272481	10.648	2.54212	15.859	2.23754	3.76953e-08	1.43148e-07	aldehyde ferredoxin oxidoreductase [Proteobacteria bacterium]		ko01120 Microbial metabolism in diverse environments
H3__6535_1	0.945183	0.578986	0.329033	0.745901	5.8197	5.45388	2.69531	1.03815e-09	4.8505e-09	aldehyde ferredoxin oxidoreductase, partial [Candidatus Dadabacteria bacterium]		ko01120 Microbial metabolism in diverse environments
H6__5709_2	7.75746	1.48915	7.33205	3.30226	1.24578	3.1005	-1.11577	0.00170647	0.00330002	aldehyde:ferredoxin oxidoreductase [Propionivibrio dicarboxylicus]		ko01120 Microbial metabolism in diverse environments
H6__6701_1	9.28258	8.32381	6.39735	1.65387	2.01723	2.32723	-2.00009	4.40211e-07	1.44557e-06	aldehyde:ferredoxin oxidoreductase [Propionivibrio dicarboxylicus]		ko01120 Microbial metabolism in diverse environments
H2__8582_2	0	0.138226	0	0.284921	5.83543	5.03362	6.3038	6.7246e-25	3.62433e-23	aldo/keto reductase [Chitinophaga sp. H33E-04]
H5__3515_1	25.2882	10.1265	5.73057	5.00748	1.54222	1.60951	-2.3338	2.5075e-08	9.74247e-08	aldo/keto reductase [Cyanothece sp. BG0011]
H6__7016_1	12.6225	3.67186	5.30367	4.05464	0	1.03174	-2.08554	8.9795e-06	2.44143e-05	aldolase, partial [Gallionellales bacterium GWE2_58_10]
H4__327_1	17.513	7.73518	0.6748	0.852281	1.47553	1.7731	-2.65933	4.18888e-10	2.07244e-09	alkaline phosphatase precursor [bacterium BMS3Bbin03]
H6__6964_2	16.0046	10.9652	15.9507	4.32225	10.1866	8.64539	-0.890307	0.00680235	0.0117851	alkanesulfonate monooxygenase, FMNH(2)-dependent [Escherichia coli 7-233-03_S1_C3]			ko00920 Sulfur metabolism
H2__732_1	3.49664	2.58876	6.40498	7.40222	15.0854	4.32894	1.10212	0.0288844	0.0445747	alkyl hydroperoxide reductase [[Polyangium] brachysporum]
H6__4662_1	5.00007	2.29523	6.55017	8.61364	13.7729	18.4505	1.56026	0.000464882	0.000983937	alkyl hydroperoxide reductase [Candidatus Accumulibacter sp. 66-26]
H2__4071_1	8.12982	6.48653	0.803412	8.40243	12.1113	30.1233	1.71522	7.76383e-06	2.1374e-05	alkyl hydroperoxide reductase [Gallionellaceae bacterium]
H1__2023_1	3.92065	8.08785	5.32288	42.2908	18.5536	9.42448	2.01931	1.37882e-06	4.24409e-06	alkyl hydroperoxide reductase [Thiohalobacter thiocyanaticus]
H5__3606_1	14.7564	12.1542	6.70196	1.39527	6.97838	1.42016	-1.77874	4.75807e-06	1.35187e-05	alkyl hydroperoxide reductase AhpC [Sulfuritalea hydrogenivorans sk43H]
H4__1441_1	20.2306	6.52083	4.74722	1.97664	5.63504	1.14965	-1.84571	5.55921e-06	1.5575e-05	alkyl hydroperoxide reductase AhpC [Sulfuritalea hydrogenivorans sk43H]
H1__5557_1	3.76383	0.832573	2.52344	6.05249	26.1405	19.651	2.86374	6.98893e-11	3.86086e-10	Alkyl hydroperoxide reductase subunit C-like protein [Vulgatibacter incomptus]
H3__17178_1	0.969381	0.767157	1.44112	5.51811	13.5315	9.26908	3.15451	2.89482e-12	1.94888e-11	Alkyl hydroperoxide reductase subunit F [Hydrogenophaga pseudoflava]
H5__6590_1	11.6077	6.49778	1.63985	0	1.06964	0	-4.2025	6.23617e-18	1.00208e-16	alkyl hydroperoxide reductase subunit F [Nitrosomonadales bacterium]
H3__5565_1	4.64982	4.07202	4.05613	10.4668	67.5866	155.74	4.19318	1.15017e-21	3.52518e-20	alkyl hydroperoxide reductase subunit F [Parabacteroides sp. AM17-47]
H3__18783_1	5.78652	3.20704	1.47721	6.82799	1.72271	10.51	0.86405	0.0230591	0.0362039	alkyl hydroperoxide reductase, F52a subunit, FAD/NAD(P)-binding [Candidatus Propionivibrio aalborgensis]
H6__5378_1	7.18614	1.97466	6.10095	1.47548	4.35138	1.90869	-0.980069	0.00465584	0.00831344	allD operon transcriptional activator [Escherichia coli]
H6__13485_1	1.43479	9.24941	8.44111	0	0	0	-12.6385	4.81185e-22	1.58182e-20	allophycocyanin subunit beta [Synechococcus sp. CB0101]
H1__4830_1	22.6868	5.35147	5.61403	6.89423	2.35694	0.609088	-1.7707	2.40343e-05	6.14375e-05	alpha tubulin, partial [Palpitomonas bilix]
H3__5582_1	2.9063	1.13653	1.50705	0.754272	12.3825	13.7029	2.27322	9.15384e-08	3.30813e-07	alpha,alpha-trehalase TreA [Paraburkholderia sp. NEAU-SY24]
H2__9116_2	1.38922	1.58041	1.80458	3.28026	12.2196	15.3452	2.69094	1.33512e-09	6.17663e-09	alpha,alpha-trehalase TreF [Luteimonas sp. LNNU 24178]
H2__22756_1	4.70849	2.90521	0.802573	10.0586	7.93223	0.680268	1.14927	0.00408178	0.00735606	alpha/beta fold hydrolase [Arthrobacter oryzae]
H2__11770_1	0.068811	1.2525	0.138403	0.403395	12.7711	6.74541	3.76771	1.74399e-14	1.64036e-13	alpha/beta hydrolase [Sorangium cellulosum]
H3__13083_1	0	3.43898	3.39087	0.1704	10.3803	13.9742	1.84387	8.74793e-05	0.000207407	alpha/beta hydrolase [Sorangium cellulosum]
H2__21608_1	0	1.51208	0.884575	1.37505	10.0064	17.5447	3.59163	2.12972e-14	1.97509e-13	alpha-2-macroglobulin domain protein [Vulgatibacter incomptus]
H2__22397_1	0	1.13025	1.49873	2.03852	11.1423	11.0519	3.20292	4.89815e-11	2.76384e-10	alpha-D-glucose phosphate-specific phosphoglucomutase [Myxococcales bacterium]
H2__9417_1	0.678593	0.771982	0.469177	3.60519	17.9814	16.2687	4.29936	2.29201e-20	5.62122e-19	alpha-galactosidase [Streptomyces regalis]
H6__10178_1	5.58084	0	5.53453	0	0.409077	0	-4.75389	6.33045e-17	8.65385e-16	alpha-glucan family phosphorylase [Sterolibacteriaceae bacterium M52]
H3__1287_1	14.7201	4.0915	1.86014	0	3.11834	6.30667	-1.13285	0.00731007	0.0125985	alpha-glucosidase [Escherichia coli]
H4__1856_1	18.5797	3.39544	7.93548	5.35852	7.28531	4.57953	-0.796183	0.0282188	0.0436317	alpha-glucosidase/alpha-galactosidase [Shigella sp.]
H5__3733_2	9.08804	10.9253	2.89257	1.93649	5.61272	1.3598	-1.36209	0.00038648	0.000830774	alpha-glucoside ABC transporter substrate-binding protein [Candidatus Thermofonsia Clade 2 bacterium]
H6__1367_1	9.54272	4.08507	8.35989	5.13843	1.79068	1.59072	-1.36749	0.000222734	0.000496805	Alpha-glucosides-binding periplasmic protein AglE (modular protein) [Candidatus Promineofilum breve]
H3__11781_2	1.74026	0	1.58605	1.70033	8.89743	12.7482	2.81006	5.98796e-10	2.89533e-09	alpha-L-arabinofuranosidase [Lentzea kentuckyensis]
H2__7372_1	6.20643	1.62936	0.540139	0	25.5112	19.7883	2.43475	2.22236e-09	9.93107e-09	alpha-L-arabinofuranosidase [Microbispora sp. KK1-11]
H5__5358_1	8.59614	13.7133	1.52776	0.724043	0	0	-5.03521	2.25318e-20	5.53133e-19	alpha-L-glutamate ligase [Rhodopseudomonas palustris]
H2__17036_1	0.572177	0.061992	0	8.14614	6.39896	3.7625	4.84486	5.20149e-19	1.00315e-17	alpha-N-arabinofuranosidase [Lacunisphaera sp. TWA-58]
H5__11082_1	11.175	8.08559	2.7127	0	7.79584	3.5037	-0.959298	0.0156541	0.0254205	alpha-tubulin, partial [Tetrahymena thermophila]
H4__1024_1	8.24636	7.94921	2.86771	1.20481	0.20337	0.262778	-3.50969	3.29341e-13	2.55907e-12	alpha-type IP39 [Euglena gracilis]
H2__8613_1	4.70976	1.17712	1.77617	1.15042	6.87315	7.07128	0.977788	0.0223994	0.0352295	alpha-xylosidase [Escherichia coli]
H5__10244_1	10.4899	13.0701	3.74409	1.92173	1.81244	2.99389	-2.02037	5.30414e-07	1.7251e-06	alternative sigma factor RpoH [Beggiatoa alba B18LD]
H2__5264_3	19.0771	10.6325	10.5742	2.42745	4.83895	7.3366	-1.46374	0.000123747	0.000286279	amidase [Escherichia coli]
H1__3318_1	6.74352	0.676903	2.39356	19.4757	1.74459	13.0181	1.80239	9.96343e-06	2.69509e-05	amidohydrolase [Hydrogenophaga flava]		ko01120 Microbial metabolism in diverse environments
H3__18802_2	0	0	0.370587	0	7.39022	9.04645	5.45959	9.03701e-19	1.68274e-17	amidophosphoribosyltransferase [Proteobacteria bacterium]
H3__4958_1	2.06052	0.781363	0	5.49066	7.24976	8.46272	2.89804	8.14458e-11	4.44123e-10	amidophosphoribosyltransferase [Thiohalomonas denitrificans]
H3__12785_1	0	0	0	0.988319	6.64342	5.51833	12.0981	2.76757e-24	1.32965e-22	amine oxidase [Anaeromyxobacter dehalogenans 2CP-1]
H1__8339_1	11.9354	0	0	10.9619	4.61932	4.27305	0.734052	0.0297273	0.0457846	amino acid ABC transporter substrate-binding protein [Azonexus hydrophilus]
H2__920_1	2.12659	3.69254	0.900481	1.69504	7.82679	8.49121	1.42219	0.000706905	0.00145894	amino acid ABC transporter substrate-binding protein [Burkholderiales bacterium RIFCSPLOWO2_12_FULL_67_210]
H1__3971_1	1.62277	6.26306	3.71727	10.8521	4.28219	8.54555	1.02896	0.018646	0.0299152	amino acid ABC transporter substrate-binding protein [Chloroflexi bacterium]
H1__499_1	14.0985	5.29168	7.50513	17.1484	14.6155	18.793	0.910482	0.0258895	0.0403078	amino acid ABC transporter substrate-binding protein [Chloroflexi bacterium]
H5__2388_1	8.40264	4.05903	0.565145	7.11171	5.88455	11.4509	0.908027	0.0125665	0.0207183	amino acid ABC transporter substrate-binding protein [Chloroflexi bacterium]
H6__8929_1	6.20643	1.53884	6.90177	2.15739	2.15218	2.79783	-1.0429	0.00303423	0.00561485	amino acid ABC transporter substrate-binding protein [Chloroflexi bacterium]
H2__9056_1	2.19897	1.83451	0	5.94423	7.93032	2.37428	2.00943	1.85111e-06	5.57758e-06	amino acid ABC transporter substrate-binding protein [Deltaproteobacteria bacterium]
H1__7849_1	0	1.56657	3.87965	31.8755	6.70647	25.2716	3.55072	3.53827e-15	3.67203e-14	amino acid dehydrogenase [Burkholderiales bacterium RIFCSPHIGHO2_12_FULL_67_38]
H6__7355_1	2.32361	5.36339	7.08654	0	1.06636	0.947279	-2.87328	4.5636e-12	2.97244e-11	amino acid dehydrogenase [Geopsychrobacter electrodiphilus]		ko01120 Microbial metabolism in diverse environments
H6__7831_1	2.265	6.0904	6.98882	0.603553	0	0.307159	-4.07009	1.80969e-17	2.71425e-16	amino acid dehydrogenase [Geopsychrobacter electrodiphilus]
H2__22818_1	11.293	5.70167	3.09883	0.47288	4.93829	2.72286	-1.30437	0.000587551	0.00122685	amino acid transporter [Escherichia coli]
H4__8824_1	17.8171	14.1049	3.81919	2.49681	4.24579	8.41062	-1.2378	0.00185708	0.00357239	amino acid/amide ABC transporter substrate-binding protein (HAAT family) [Desulfosoma caldarium]
H1__15922_1	0	0	0.72922	23.3796	3.74181	8.32365	5.59728	5.40386e-26	3.55133e-24	amino acid/amide ABC transporter substrate-binding protein (HAAT family) [Sulfurisoma sediminicola]
H1__11780_1	6.2602	0.488746	0.092584	9.57961	1.98395	2.35424	1.02422	0.00317306	0.00585426	amino acid/amide ABC transporter substrate-binding protein (HAAT family) [Sulfurisoma sediminicola]
H6__12154_1	12.832	6.37105	10.3276	5.00748	1.52527	1.51097	-1.87589	1.03775e-06	3.23854e-06	amino acid/amide ABC transporter substrate-binding protein (HAAT family) [Sulfurisoma sediminicola]
H4__344_1	9.41832	7.31442	7.88046	2.72386	1.52433	0.385358	-2.40849	6.42636e-09	2.70647e-08	amino acid/amide ABC transporter substrate-binding protein, HAAT family [Desulfuromusa kysingii]
H3__2761_2	0.713257	0	4.89068	6.46208	1.88215	8.45658	1.5835	0.00235076	0.00442356	amino-acid N-acetyltransferase [Gammaproteobacteria bacterium HGW-Gammaproteobacteria-1]
H6__11121_1	5.89553	2.695	9.62439	1.42034	4.33328	4.30259	-0.856842	0.00589872	0.0103738	amino-acid N-acetyltransferase, partial [Escherichia coli]
H3__9475_1	0	0	1.18543	5.78528	1.78431	5.51459	3.46103	2.71797e-11	1.59147e-10	aminomethyltransferase [Propionivibrio dicarboxylicus]
H3__16728_1	0.497218	0	1.18759	5.95117	1.69475	10.7018	3.44262	2.61666e-12	1.7674e-11	aminomethyl-transferring glycine dehydrogenase [Gammaproteobacteria bacterium HGW-Gammaproteobacteria-1]
H1__12607_1	2.20582	2.91567	1.20423	5.17251	2.88266	6.12432	1.16412	0.00587679	0.0103369	aminomethyl-transferring glycine dehydrogenase subunit GcvPA [Anaerolineae bacterium]
H2__18265_1	16.7657	5.11438	12.6081	2.47535	8.09453	9.84509	-0.756384	0.0211756	0.033653	aminopeptidase [Shigella sp.]
H5__1546_2	11.8499	12.6234	12.0347	4.11323	8.12598	7.2767	-0.903454	0.00716328	0.0123643	aminopeptidase [Shigella sp.]
H4__1226_1	15.085	13.0889	6.07464	4.05944	3.26099	2.56084	-1.79297	6.418e-06	1.78471e-05	aminotransferase [Desulfuromonas sp. DDH964]
H2__5564_1	2.46018	0.932916	0.57435	2.66127	14.6455	15.803	3.06002	7.14936e-13	5.27926e-12	Aminotransferase class I and II [uncultured bacterium]
H2__23087_1	3.95533	0	0.586882	5.38507	8.27005	5.4719	2.07342	5.76075e-07	1.86762e-06	aminotransferase class I/II-fold pyridoxal phosphate-dependent enzyme [Desulfuromonas sp. TF]
H1__12170_1	0.763417	0	0	20.388	4.08498	15.5095	5.7052	2.20242e-28	2.21704e-26	AmmeMemoRadiSam system protein B [Candidatus Muproteobacteria bacterium RBG_16_64_10]
H1__12389_2	9.06506	3.01832	7.22645	2.59231	0	0	-2.89558	3.43715e-08	1.31809e-07	AmmeMemoRadiSam system radical SAM enzyme [Burkholderiales bacterium]
H4__9403_2	15.2819	12.7957	8.3547	7.06479	7.17207	3.10363	-1.07094	0.00348404	0.00638528	ammonia-forming cytochrome c nitrite reductase [Desulfobulbus sp.]		ko01120 Microbial metabolism in diverse environments
H5__4463_1	23.9507	18.5228	9.074	6.60033	4.52922	5.95967	-1.59265	3.26533e-05	8.21399e-05	ammonia-forming cytochrome c nitrite reductase subunit c552 [Betaproteobacteria bacterium]		ko01120 Microbial metabolism in diverse environments
H6__3858_1	20.9639	10.0107	5.2056	3.70883	1.99829	3.4318	-1.98475	6.98217e-07	2.2296e-06	ammonia-forming cytochrome c nitrite reductase subunit c552 [Betaproteobacteria bacterium]		ko01120 Microbial metabolism in diverse environments
H5__752_1	15.041	17.2999	7.16506	5.5575	1.47001	1.54953	-2.20312	2.98762e-08	1.15167e-07	ammonia-forming cytochrome c nitrite reductase subunit c552 [Betaproteobacteria bacterium]		ko01120 Microbial metabolism in diverse environments
H6__558_1	12.1776	0	7.37432	0	1.95801	4.85533	-1.52046	7.77108e-05	0.0001851	ammonia-forming cytochrome c nitrite reductase subunit c552 [Chloroflexi bacterium HGW-Chloroflexi-6]		ko01120 Microbial metabolism in diverse environments
H4__5063_1	10.2913	5.13492	0.817078	2.69902	0	3.09344	-1.48712	0.000727487	0.0014907	ammonia-forming cytochrome c nitrite reductase subunit c552 [Deltaproteobacteria bacterium]
H2__4001_1	0	0	0	0	7.43014	5.56674	12.0812	1.70341e-23	7.18586e-22	AMP-binding protein [Chloroflexi bacterium]
H3__3264_1	0	0	0	0	10.2726	12.1388	12.8672	4.83609e-29	5.34936e-27	AMP-binding protein [Corallococcus sp. CA047B]
H3__15236_2	0.054937	1.39578	3.27347	8.07831	2.22285	22.8526	2.81025	4.38197e-10	2.16332e-09	AMP-binding protein [Propionivibrio limicola]
H3__8469_1	0	0.129478	0.28615	1.00083	7.40827	8.00391	5.29329	1.87411e-20	4.65489e-19	AMP-dependent synthetase and ligase [Anaeromyxobacter dehalogenans 2CP-1]
H2__17137_1	9.37514	13.971	9.38693	4.01755	4.62956	2.59373	-1.54175	4.33759e-05	0.00010729	anaerobic C4-dicarboxylate transporter, partial [Escherichia coli]
H1__8478_1	2.50474	6.47821	1.13029	5.45928	4.80179	13.6316	1.24008	0.00224891	0.00424344	anaerobic carbon-monoxide dehydrogenase catalytic subunit [Caldilineae bacterium]		ko01120 Microbial metabolism in diverse environments
H5__6297_1	6.45032	10.5623	4.20173	2.72146	0.838164	1.9994	-1.93157	3.00482e-06	8.77757e-06	anaerobic carbon-monoxide dehydrogenase catalytic subunit [Desulfobacteraceae bacterium]		ko01120 Microbial metabolism in diverse environments
H6__13054_1	1.47514	1.59824	2.26058	4.73569	6.73486	7.42484	1.82417	7.47736e-05	0.000178719	anaerobic glycerol-3-phosphate dehydrogenase subunit A [Chloroflexi bacterium]
H2__6891_1	4.51449	2.3111	1.75928	2.59141	5.26152	8.36986	0.917916	0.0285699	0.0441252	anaerobic glycerol-3-phosphate dehydrogenase subunit A [Chloroflexi bacterium]
H3__6478_1	0.377788	0.974167	0.189965	5.68445	0.664607	7.24571	3.13777	2.20015e-12	1.51047e-11	Anaerobic selenocysteine-containing dehydrogenase [Thiohalomonas denitrificans]
H1__10522_1	4.94525	0.227306	1.39403	10.7617	14.5654	15.2648	2.62743	4.11702e-10	2.03834e-09	anti-anti-sigma factor [Actinomadura umbrina]
H3__14533_2	0	7.52114	3.45736	9.30182	54.4313	55.4538	3.44012	2.0674e-14	1.9194e-13	antibiotic biosynthesis monooxygenase [Candidatus Rokubacteria bacterium]
H3__18497_1	1.58671	7.52114	0	0.516768	32.7984	34.3769	2.89339	2.4215e-11	1.42522e-10	antibiotic biosynthesis monooxygenase, partial [Cyanobacteria bacterium 13_1_20CM_4_61_6]
H1__11342_2	16.9676	16.4155	10.0632	5.101	11.5762	7.23169	-0.861603	0.0161468	0.026157	antigen [Methanosarcina horonobensis HB-1 = JCM 15518]
H1__12406_1	21.4466	15.6785	9.50556	9.72117	7.97365	3.48665	-1.13836	0.00307683	0.00568803	antigen [Methanosarcina horonobensis HB-1 = JCM 15518]
H2__10037_1	8.17718	32.8609	7.90313	7.15947	7.00585	1.5389	-1.63971	2.10946e-05	5.46239e-05	antigen [Methanosarcina horonobensis HB-1 = JCM 15518]
H6__8534_1	21.1607	10.2288	5.78787	0	0.511347	0.396432	-5.35129	7.86943e-22	2.49325e-20	antigen [Methanosarcina horonobensis HB-1 = JCM 15518]
H2__6122_1	7.38855	5.33674	1.17943	0	1.13474	0.699789	-2.92004	7.99808e-09	3.3392e-08	anti-sigma E factor [Escherichia coli]
H2__891_1	12.1712	7.73394	8.93205	1.28562	4.9189	2.03292	-1.80729	2.67471e-06	7.86517e-06	anti-sigma factor [Gallionellaceae bacterium]
H5__7362_1	12.5713	17.3636	3.18156	2.11492	2.9292	0.354831	-2.61613	8.45727e-10	4.00607e-09	AP endonuclease [Telmatospirillum siberiense]
H2__11897_1	28.1641	6.46818	10.1228	5.32917	5.75716	8.70693	-1.17692	0.00239822	0.00450439	AP2 domain-containing protein [Desulfopila aestuarii DSM 18488]
H2__984_1	0	2.83765	2.23141	6.71632	6.12296	4.07941	1.73823	0.000306003	0.000666556	AP2 domain-containing protein [Thiohalomonas denitrificans]
H3__8814_2	0	0	0	6.06587	9.03866	6.20448	12.7944	1.29215e-24	6.62636e-23	ApaG protein [Thiohalophilus thiocyanatoxydans]
H1__15543_2	0	1.04704	0	10.0648	9.15431	1.44838	4.29906	1.78224e-15	1.93511e-14	ApaG protein [Thiohalophilus thiocyanatoxydans]
H1__13584_1	0	0	0	5.43405	7.09349	1.89633	12.2315	7.44278e-18	1.17978e-16	Apolipoprotein N-acyltransferase [Thiotrichales bacterium HS_08]
H3__11513_1	26.2289	28.2562	21.0571	5.67874	4.58799	10.1627	-1.88648	7.32943e-07	2.33617e-06	AprA, partial [Desulfosarcina variabilis str. Montpellier]
H5__8943_1	6.90602	14.7886	3.14575	0.158766	0.500257	2.28545	-3.07531	7.78916e-12	4.90907e-11	AprA, partial [sulfate-reducing bacterium QLNR1]
H5__10253_1	6.04933	9.96552	0.698121	1.84099	1.4829	0.803066	-2.01703	1.83908e-06	5.54288e-06	aquaporin family protein [Anaerolineae bacterium]
H1__679_1	7.83634	2.02149	0.964991	14.5839	7.50245	10.5423	1.59179	2.87001e-05	7.26616e-05	aquaporin family protein [Chloroflexi bacterium]
H2__818_1	4.38565	1.16832	1.39903	1.35155	20.3666	24.6144	2.73579	2.34204e-11	1.38048e-10	arabinofuranosidase [Chloroflexia bacterium SDU3-3]
H2__164_1	8.85914	6.08377	6.58228	0.904344	47.8407	35.8421	1.97426	2.70929e-06	7.96193e-06	arabinofuranosidase [Chloroflexia bacterium SDU3-3]
H2__10654_1	8.24208	6.36456	7.98739	0.878505	5.20664	5.68439	-0.940707	0.00669958	0.0116196	arabinose ABC transporter substrate-binding protein [Escherichia coli O177]
H2__19540_1	0	0	0	0.461472	8.07808	6.35217	12.2776	1.97898e-28	1.99741e-26	arabinoxylan arabinofuranohydrolase precursor [Clostridium roseum]
H3__11614_1	0	0.393414	2.31492	1.39378	10.3803	14.5365	3.27873	3.01198e-11	1.74763e-10	AraC family transcriptional regulator [Candidatus Marispirochaeta associata]
H1__8814_2	0	1.01025	0	6.01939	22.9942	20.5802	5.61319	1.48046e-22	5.31943e-21	AraC-like ligand binding domain protein [Hydrogenophaga pseudoflava]
H2__7719_1	1.45487	0	0	2.18986	11.0677	10.7927	4.0443	2.99388e-19	5.99738e-18	arginine decarboxylase [Myxococcales bacterium]
H3__17228_1	2.11715	3.27082	2.3263	6.28233	1.58636	8.48871	1.08405	0.0150705	0.0245288	arginine--tRNA ligase [Propionivibrio limicola]
H3__2216_1	1.69915	1.69137	0.320397	7.47075	5.41786	7.0156	2.42228	7.98596e-09	3.33506e-08	arginine--tRNA ligase [Solemya pervernicosa gill symbiont]
H3__12516_2	2.73747	0	0.67146	6.84973	3.99357	8.19554	2.48051	7.99124e-09	3.33708e-08	arginine--tRNA ligase [Sulfurivermis fontis]
H2__6187_1	1.19354	2.12722	1.80046	6.29725	7.29642	2.59435	1.65979	0.000268429	0.000589485	argininosuccinate synthase [Hydrogenophilales bacterium 17-61-76]
H1__15671_3	4.18916	11.1586	0.667899	5.291	1.16835	1.48061	-1.01201	0.0207842	0.0330787	arsenate reductase ArsC [Extensimonas vulgaris]
H6__10975_2	13.2604	4.81353	7.35164	1.2181	2.89104	2.22202	-2.00522	1.2492e-06	3.8634e-06	arsenate reductase ArsC [Gammaproteobacteria bacterium]
H2__20393_1	0.324989	1.1913	3.54067	9.15551	7.0036	13.4819	2.55054	3.87458e-08	1.46896e-07	arsenite methyltransferase [Streptomyces aurantiacus]
H2__1920_1	0	2.86904	2.15031	14.4632	8.82509	0	2.21336	1.03497e-05	2.795e-05	ArsR family transcriptional regulator [Acidimicrobiales bacterium]
H3__4330_1	1.54138	5.55275	1.48552	6.52604	15.8177	5.47454	1.69669	0.000171653	0.00038794	ArsR family transcriptional regulator [Acidimicrobiales bacterium]
H1__2704_1	2.56365	0	5.26846	2.06921	11.275	8.17109	1.45754	0.00548116	0.00968509	ArsR family transcriptional regulator [Ectothiorhodospiraceae bacterium BW-2]
H2__13818_1	0.168588	0.255719	6.18834	3.2944	8.00769	9.05352	1.62168	0.00627612	0.0109994	ArsR family transcriptional regulator [Hydrogenophaga sp. Root209]
H5__10691_1	5.45904	21.5291	2.87417	3.76502	2.48563	5.47454	-1.34849	0.000590524	0.00123258	aryl-phospho-beta-D-glucosidase BglC (GH1 family) [Alteromonadaceae bacterium 2052S.S.stab0a.01]
H5__8419_1	7.78395	11.2809	2.55769	0.602404	2.77939	1.70806	-2.08619	6.15722e-07	1.97754e-06	arylsulfatase [Chloroflexi bacterium]
H6__5970_1	16.2638	11.0185	5.6847	1.50186	1.09037	3.00093	-2.55864	6.64231e-10	3.19649e-09	arylsulfatase [Chloroflexi bacterium]
H5__4136_1	10.3746	13.2777	1.98888	2.02732	0	0.884348	-3.13723	5.39148e-12	3.46422e-11	arylsulfatase [Chloroflexi bacterium]
H6__11174_2	12.7052	0.3459	6.6507	0	3.83979	3.61002	-1.40269	0.000203964	0.000457028	AscBF operon repressor [Klebsiella pneumoniae IS22]
H4__961_1	38.0507	13.5368	10.187	5.88786	2.47361	7.92527	-1.92312	1.68708e-06	5.11128e-06	asparagine--tRNA ligase [Clostridium roseum]
H3__16805_2	0	3.77372	0	5.50132	1.38213	8.70611	2.04565	1.26702e-05	3.38635e-05	aspartate 1-decarboxylase [Gallionellaceae bacterium]
H1__1113_1	13.2763	12.706	11.1793	60.0198	15.9412	39.0702	1.63006	6.34345e-05	0.000153059	aspartate 1-decarboxylase [Rhodocyclaceae bacterium]
H3__11506_1	0.051674	1.60682	0	5.35182	4.72712	5.55005	3.23395	1.41051e-12	9.91708e-12	aspartate aminotransferase [Gammaproteobacteria bacterium HGW-Gammaproteobacteria-1]
H3__6922_1	0	0	1.27824	2.96668	5.83845	12.3392	4.04487	2.18693e-14	2.02493e-13	Aspartate aminotransferase [uncultured archaeon]
H6__1465_1	7.58646	2.44095	10.5579	3.59389	4.51612	2.09028	-1.01279	0.00264412	0.00493846	aspartate carbamoyltransferase [Chloroflexi bacterium]
H4__2897_2	6.4224	15.5867	1.13029	0	0	0	-12.9133	2.41584e-21	6.98519e-20	aspartate carbamoyltransferase catalytic subunit [Deltaproteobacteria bacterium]
H1__8280_1	13.487	8.28753	3.26712	4.80934	1.99164	3.18882	-1.32554	0.00170563	0.00329849	aspartate kinase [Betaproteobacteria bacterium RIFCSPLOWO2_12_FULL_63_13]
H3__17442_2	0	0	0	0	5.41583	11.3299	12.4468	5.62403e-23	2.1649e-21	aspartate kinase [Deltaproteobacteria bacterium]
H3__14346_1	5.79706	0	2.46879	3.58338	9.57385	18.3541	1.93025	3.32498e-06	9.67677e-06	aspartate kinase [Gammaproteobacteria bacterium HGW-Gammaproteobacteria-1]
H6__7562_1	5.45718	2.89716	2.62646	10.0546	7.68025	3.58851	0.957258	0.023855	0.0373619	aspartate kinase [Rhodocyclaceae bacterium]
H1__5556_1	2.82793	1.75979	1.16675	24.5131	10.2049	0	2.59231	9.83494e-10	4.63212e-09	aspartate kinase [Thiohalomonas denitrificans]
H3__6175_1	0	0	0.829209	9.6674	6.37196	7.27946	4.80859	2.31883e-19	4.75525e-18	aspartate/glutamate racemase family protein [Hydrogenophaga pseudoflava]
H3__5573_2	16.706	6.79857	8.56426	1.91095	3.94247	7.4328	-1.27105	0.000612723	0.00127528	aspartate--ammonia ligase [Shigella sp.]
H3__10799_1	0	3.05068	1.42774	12.484	3.95441	9.07621	2.50947	7.55704e-08	2.76626e-07	Aspartate-semialdehyde dehydrogenase [Hydrogenophaga pseudoflava]
H3__17871_1	2.71961	5.80892	3.90718	13.8283	4.34497	16.7953	1.49135	0.000397215	0.000852453	aspartate-semialdehyde dehydrogenase [Propionivibrio limicola]		ko01120 Microbial metabolism in diverse environments
H2__4134_1	0	0	0.97835	1.55539	11.202	11.7604	4.64309	2.89266e-19	5.80378e-18	aspartate--tRNA ligase [Anaeromyxobacter sp. PSR-1]
H3__10853_1	13.3338	11.2749	11.5213	6.96315	3.23543	9.53689	-0.872303	0.0144343	0.0235685	aspartate--tRNA ligase [Deltaproteobacteria bacterium]
H1__7540_1	0	1.51164	1.80401	9.80204	2.39602	7.64547	2.58022	4.15014e-08	1.56866e-07	aspartate--tRNA ligase [Hydrogenophaga sp. RAC07]
H2__17321_1	4.8842	1.59956	2.67921	8.02585	3.51504	6.5762	0.983232	0.0189228	0.0303236	aspartate--tRNA ligase [Propionivibrio limicola]
H6__863_1	11.3723	5.38168	11.8621	4.40783	4.9189	0.320461	-1.56835	1.50076e-05	3.95261e-05	aspartic protease [Steinernema carpocapsae]
H1__2817_1	8.72691	1.46125	2.53603	12.1256	6.23069	19.177	1.56037	6.89214e-05	0.000165433	aspartokinase [Azospira sp. I13]		ko01120 Microbial metabolism in diverse environments
H3__2988_1	0.128448	0.146125	0.258352	3.51402	5.08425	10.2374	5.13552	2.50086e-20	6.07601e-19	aspartokinase [Stigmatella aurantiaca]
H3__6138_2	4.51548	0.270364	0.657262	6.32756	2.40401	8.86296	1.69207	1.98757e-05	5.16256e-05	aspartyl-tRNA synthetase [Tepidicella xavieri]
H2__18222_2	0.416588	0	0	0	7.23704	5.63729	4.93972	8.8459e-20	1.95923e-18	Asp-tRNA(Asn)/Glu-tRNA(Gln) amidotransferase GatCAB subunit A [Myxococcales bacterium]
H3__9944_1	0	0	2.89944	5.63389	2.06317	7.49773	2.38852	1.09319e-05	2.94439e-05	Asp-tRNA(Asn)/Glu-tRNA(Gln) amidotransferase subunit GatA [Sulfurivermis fontis]
H6__11874_1	4.09428	2.51152	6.8423	1.88251	1.16514	5.02973	-0.735229	0.023953	0.0375077	ATP F0F1 synthase subunit alpha [Desulfobacterales bacterium SG8_35_2]
H1__1025_2	0	0	0	6.42407	5.63504	0	11.9732	1.81593e-14	1.69503e-13	ATP F0F1 synthase subunit C [Erwinia tracheiphila]
H5__10249_1	6.92098	10.2288	3.39087	0	0	0	-12.7414	2.09115e-19	4.30576e-18	ATP F0F1 synthase subunit C [Sideroxydans sp. GWF2_59_14]
H3__8887_1	0	4.15381	0	1.5385	11.2008	21.4174	3.03875	3.38049e-12	2.24879e-11	ATP phosphoribosyltransferase [Myxococcales bacterium]
H3__3627_1	2.58656	0.84072	0.631724	9.49508	9.00306	18.9929	3.2064	2.49091e-14	2.27758e-13	ATP synthase beta chain [Acidihalobacter prosperus]
H1__8257_1	5.00081	9.42425	6.36265	8.06942	53.118	82.4779	2.78873	5.66272e-11	3.1511e-10	ATP synthase F0 subunit B [Myxococcales bacterium]
H4__4038_1	36.3113	13.4885	12.8182	16.5082	12.7758	4.29541	-0.898941	0.0196906	0.0314723	ATP synthase F0 subunit C [Deltaproteobacteria bacterium]
H1__5288_2	4.36345	13.0868	2.39356	27.1303	19.1905	3.0432	1.31464	0.00197973	0.00379318	ATP synthase F0 subunit C [Nocardioides daejeonensis]
H5__4702_1	5.47594	5.72964	5.405	2.62561	0.624381	0.950841	-1.98259	8.13618e-07	2.58024e-06	ATP synthase F1 subcomplex alpha subunit [Desulfuromonas thiophila]
H4__8310_1	19.8156	9.99271	0.260836	2.12869	0.912557	2.7857	-2.36687	4.34849e-08	1.64054e-07	ATP synthase F1 subcomplex alpha subunit [Stanieria cyanosphaera PCC 7437]
H4__3558_1	10.0189	9.25459	2.51893	0	0	0	-12.8268	4.98006e-23	1.93561e-21	ATP synthase F1 subcomplex beta subunit [Desulfococcus multivorans DSM 2059]
H4__1135_2	92.5361	40.4415	26.0595	13.2996	11.6436	2.12899	-2.55435	2.87186e-10	1.4519e-09	ATP synthase F1 subcomplex epsilon subunit [Desulfococcus multivorans DSM 2059]
H4__5299_1	11.0472	12.0278	1.22685	1.19194	0.178843	0.288857	-3.86969	1.50482e-15	1.65802e-14	ATP synthase F1 subcomplex gamma subunit [Desulfococcus multivorans DSM 2059]
H5__8896_1	5.42582	6.46645	0.467707	0.454399	0.954514	0.726792	-2.53122	9.427e-08	3.40023e-07	ATP synthase F1 subunit alpha [Desulfovibrio ferrophilus]
H1__12216_2	6.89173	7.36246	2.83194	4.41666	2.28139	0.505342	-1.24573	0.0023101	0.00435199	ATP synthase F1 subunit delta [Deltaproteobacteria bacterium]
H1__11235_2	7.2861	9.40575	0	3.33226	3.6817	0	-1.25049	0.00768353	0.0131961	ATP synthase F1 subunit delta [Deltaproteobacteria bacterium]
H3__13497_1	0	0.818301	2.57706	4.8757	6.64342	8.04757	2.52571	2.03645e-06	6.10246e-06	ATP synthase F1 subunit gamma [Chloroflexi bacterium]
H4__23_1	9.18683	8.20277	4.61945	0.381959	1.20352	2.61032	-2.39024	1.09666e-08	4.48747e-08	ATP synthase F1 subunit gamma [Deltaproteobacteria bacterium]
H5__1132_2	10.3991	7.85238	3.53929	6.30039	2.63628	2.98058	-0.870502	0.0266206	0.0413682	ATP synthase F1 subunit gamma [Desulfonema ishimotonii]
H3__562_3	1.9533	0.846518	0.561248	5.27103	34.158	34.7671	4.46312	4.45121e-23	1.74073e-21	ATP synthase F1 subunit gamma [Myxococcales bacterium]
H6__10474_1	1.74703	5.72386	8.71437	2.18488	2.82751	3.69319	-0.894438	0.00522857	0.00926156	ATP synthase F1, alpha subunit [Desulfuromonas acetoxidans DSM 684]
H3__9725_1	2.41887	2.61278	0	6.2307	1.03159	6.43556	1.4443	0.000331707	0.000718801	ATP synthase F1, alpha subunit [Sideroxydans lithotrophicus ES-1]
H2__12172_2	3.37176	0	0.065209	5.0683	7.30046	3.31631	2.1892	1.10033e-06	3.42259e-06	ATP synthase subunit A [Hydrogenophaga sp. Root209]
H1__13892_1	2.14567	3.16162	0.030826	5.63042	5.06884	4.28507	1.48853	0.000238746	0.000530298	ATP synthase subunit alpha [Hydrogenophaga pseudoflava]
H3__17130_2	6.17479	5.91543	3.43173	33.579	2.64422	27.3562	2.03404	4.83756e-07	1.58166e-06	ATP synthase subunit b [Azospira sp. I09]
H1__9081_3	2.06171	2.6712	0	19.3887	6.04496	42.5445	3.84342	1.55828e-18	2.76305e-17	ATP synthase subunit b [Hydrogenophaga pseudoflava]
H2__10960_1	5.2708	1.29329	5.06682	40.7445	39.2714	51.8004	3.50215	5.46693e-15	5.53103e-14	ATP synthase subunit c [Hydrogenophaga pseudoflava]
H1__15728_3	3.31525	1.14288	0.568303	18.2572	2.51845	14.6436	2.81619	2.0577e-11	1.22685e-10	ATP synthase subunit delta [Candidatus Propionivibrio aalborgensis]
H2__8588_1	6.34159	7.11271	0	2.44353	2.51406	1.14204	-1.14089	0.0118717	0.0196571	ATP synthase subunit delta [Shigella sp.]
H5__5859_1	5.95717	7.01194	1.53368	1.30379	1.17375	1.17809	-1.98726	2.22977e-06	6.60633e-06	ATPase [Deltaproteobacteria bacterium]
H1__5679_1	2.3343	0.721258	0.130418	4.73041	22.5097	21.3717	3.93024	4.02753e-18	6.69806e-17	ATPase AAA [Archangium violaceum Cb vi76]
H2__22943_1	1.60925	4.06826	0	12.4289	6.80788	4.3112	2.05169	7.58135e-07	2.41334e-06	ATP-binding cassette domain-containing protein [Chloroflexi bacterium]
H5__238_1	6.4801	6.23315	2.7021	0.566224	2.17802	2.96395	-1.43279	0.000311947	0.000678396	ATP-binding cassette domain-containing protein [Chloroflexi bacterium]
H1__11770_1	3.00527	0	3.68573	8.37922	2.32107	12.3713	1.78536	8.33729e-05	0.000198054	ATP-binding cassette domain-containing protein [Propionivibrio limicola]
H3__5900_1	0	2.89949	0.320397	8.81964	1.54129	9.64079	2.63391	1.11128e-09	5.17884e-09	ATP-binding cassette, subfamily B [Propionivibrio dicarboxylicus]
H5__11165_1	5.32383	6.94479	0.999415	3.39843	0	1.33118	-1.48757	0.000827955	0.00168271	ATP-binding cassette, subfamily F, member 3 [Desulfopila aestuarii DSM 18488]
H1__9216_1	3.8867	6.47957	4.74632	14.6651	6.69572	16.5348	1.32611	0.00134666	0.00264228	ATP-binding protease component [Candidatus Propionivibrio aalborgensis]
H2__19570_1	1.17279	0.571794	1.93764	3.27393	7.00005	7.56914	2.27579	2.07849e-06	6.22378e-06	ATP-binding protein [Allonocardiopsis opalescens]
H3__18809_1	0	0	1.05494	0	11.5337	7.60048	4.17705	2.27068e-14	2.10044e-13	ATP-binding protein [Corallococcus sp. AB045]
H3__4368_1	0.745827	1.88549	0.281271	8.62312	4.97491	5.29794	2.69645	1.01914e-09	4.76402e-09	ATP-binding protein [Thiobacillus sp. SCN 63-1177]
H2__16489_1	1.07538	1.08744	2.63609	4.94707	6.62134	8.28819	2.04816	7.38354e-06	2.0375e-05	ATP-binding protein involved in chromosome partitioning [Thiohalomonas denitrificans]
H1__11131_1	5.61353	0	0.073316	6.8381	1.85964	1.49144	0.841002	0.0174134	0.0280482	ATP-binding region ATPase domain protein [Sideroxydans lithotrophicus ES-1]
H4__7651_1	6.92005	9.90743	3.05356	1.24187	1.61489	1.98631	-2.03672	9.73244e-07	3.04434e-06	ATP-dependent chaperone ClpB [Acetobacteraceae bacterium DB1506]
H5__5977_1	6.47557	7.89172	1.93122	3.57802	3.96751	1.40851	-0.863912	0.0251984	0.039296	ATP-dependent chaperone ClpB [Betaproteobacteria bacterium]
H5__9137_1	20.3523	7.16382	2.88897	3.56794	1.84159	0.996089	-2.24637	9.356e-08	3.37574e-07	ATP-dependent chaperone ClpB [filamentous cyanobacterium CCT1]
H4__8431_1	12.5548	7.30626	2.71895	2.24687	1.14806	0.423835	-2.56293	4.06143e-09	1.75187e-08	ATP-dependent chaperone ClpB [filamentous cyanobacterium CCT1]
H4__1289_1	16.3716	7.92285	1.17603	0	0	0	-13.0517	1.89419e-28	1.92459e-26	ATP-dependent chaperone ClpB [Microcystis novacekii Mn_MB_F_20050700_S1]
H1__4569_1	0	0.100776	3.44098	7.20547	9.99318	13.7619	3.12681	1.77988e-10	9.27757e-10	ATP-dependent chaperone ClpB, partial [Burkholderiales bacterium]
H2__21084_1	0.449568	1.25018	0	6.22275	5.86571	2.1077	3.05987	9.11844e-11	4.945e-10	ATP-dependent chaperone ClpB, partial [Burkholderiales bacterium]
H4__7469_1	55.2809	20.2554	14.3945	5.46896	16.6461	14.5411	-1.29469	0.000629821	0.00130883	ATP-dependent Clp endopeptidase proteolytic subunit ClpP [Crocosphaera chwakensis]
H1__6604_2	3.99867	4.06066	4.22581	8.87335	64.6219	76.2006	3.60672	1.88939e-16	2.41388e-15	ATP-dependent Clp endopeptidase proteolytic subunit ClpP [Myxococcales bacterium]
H1__3696_2	15.5133	4.99432	13.7545	6.18666	5.62529	8.63589	-0.74458	0.0252629	0.039391	ATP-dependent Clp endopeptidase proteolytic subunit ClpP [Propionivibrio limicola]
H3__3336_1	5.36023	0	3.17351	2.95651	5.47534	11.3491	1.21258	0.00664537	0.0115299	ATP-dependent Clp endopeptidase, proteolytic subunit ClpP [Solemya elarraichensis gill symbiont]
H4__3027_1	25.7797	12.0782	10.3478	6.32135	5.38442	3.26654	-1.68671	9.94274e-06	2.68997e-05	ATP-dependent Clp protease ATPase subunit [Microcystis aeruginosa NIES-3807]
H2__10178_1	25.6741	7.88723	5.33824	5.60973	4.95493	2.67791	-1.55436	0.000104165	0.000243231	ATP-dependent Clp protease ATPase subunit [Stanieria sp. NIES-3757]
H2__11789_1	1.3487	1.30701	5.10515	4.20951	10.1167	3.35315	1.18747	0.0253189	0.0394735	ATP-dependent Clp protease ATP-binding subunit [Actinocorallia populi]
H3__17815_1	2.29149	3.62475	0.329211	7.54832	2.13078	6.02731	1.33006	0.000926222	0.00186979	ATP-dependent Clp protease ATP-binding subunit [Anaerolineae bacterium]
H3__10865_1	3.68344	2.75059	1.5957	6.81026	6.92853	6.56944	1.33832	0.00124507	0.00245358	ATP-dependent Clp protease ATP-binding subunit [Chloroflexi bacterium]
H6__2498_1	7.34294	6.59187	4.63419	0	0.131814	0	-7.10602	3.0681e-25	1.76085e-23	ATP-dependent Clp protease ATP-binding subunit [Chloroflexi bacterium]
H2__10917_1	0.412448	4.25416	3.25607	8.74476	8.96092	0.808624	1.22427	0.00955533	0.0161689	ATP-dependent Clp protease ATP-binding subunit [Nocardioides sp. 130]
H3__3484_1	5.23769	12.1156	4.08221	14.0731	19.7529	8.53868	0.98276	0.0204329	0.032561	ATP-dependent Clp protease ATP-binding subunit [Nocardioides sp. 130]
H6__8467_1	5.02907	4.21864	6.3986	0.521147	0	0	-4.89998	9.10518e-19	1.6946e-17	ATP-dependent Clp protease ATP-binding subunit [Nodosilinea nodulosa]
H5__12353_1	6.41674	7.6603	4.12282	3.83137	2.29948	0.607746	-1.433	0.000258795	0.000569396	ATP-dependent Clp protease ATP-binding subunit [Planctomycetaceae bacterium]
H3__5120_1	5.99424	4.4863	2.77615	7.32088	10.1288	14.253	1.2577	0.00239356	0.00449679	ATP-dependent Clp protease ATP-binding subunit ClpA [Gallionellaceae bacterium]
H2__6828_1	0.185601	0	0.559961	11.3642	8.54371	6.48657	5.14013	6.54066e-22	2.10646e-20	ATP-dependent Clp protease ATP-binding subunit ClpA [Hydrogenophaga pseudoflava]
H1__13507_1	0.429296	0	0.485695	7.30534	5.60121	6.83083	4.42653	1.05988e-19	2.31846e-18	ATP-dependent Clp protease ATP-binding subunit ClpA [Hydrogenophaga pseudoflava]
H3__12759_1	0	0	3.95053	6.14101	1.84283	8.48287	2.0586	0.000257969	0.00056771	ATP-dependent Clp protease ATP-binding subunit ClpA [Hydrogenophaga sp. LA-38]
H1__2575_2	0	0	0	7.08049	9.38436	0.51477	12.4668	8.05718e-16	9.20257e-15	ATP-dependent Clp protease ATP-binding subunit ClpA [Hydrogenophilales bacterium 17-64-11]
H2__20527_2	0	0	0	0.146418	10.9405	7.91983	12.6295	1.10862e-19	2.40366e-18	ATP-dependent Clp protease ATP-binding subunit ClpA [Sedimenticola thiotaurini]
H3__2374_1	1.39221	6.20325	3.71902	5.27103	11.9398	14.315	1.47812	0.00105298	0.00211034	ATP-dependent Clp protease ATP-binding subunit ClpA [Tepidicella xavieri]
H2__14482_1	1.721	2.29081	1.25392	1.78446	5.09749	5.83808	1.27191	0.00322815	0.00594811	ATP-dependent Clp protease ATP-binding subunit ClpA [Thiohalomonas denitrificans]
H1__5864_1	2.7726	0	0.401706	4.27009	12.9793	11.5766	3.18165	1.05956e-13	8.84058e-13	ATP-dependent Clp protease ATP-binding subunit ClpX [Aggregicoccus sp. 17bor-14]
H3__855_2	5.43952	5.82078	1.49873	0.582435	0.131086	5.78002	-0.974114	0.0219217	0.034528	ATP-dependent Clp protease ATP-binding subunit ClpX [Deltaproteobacteria bacterium]
H2__460_1	6.14953	0.052999	1.58124	4.30149	6.26969	12.3305	1.55654	0.000123747	0.000286279	ATP-dependent Clp protease ATP-binding subunit ClpX [Thiohalomonas denitrificans]
H1__2821_1	9.07908	12.524	2.21647	28.4764	15.8562	2.63579	0.979457	0.0108086	0.0181275	ATP-dependent Clp protease proteolytic subunit [Anaerolineae bacterium]
H3__4725_2	0	0	0.154131	11.3806	4.31391	20.3802	7.843	2.38055e-25	1.40112e-23	ATP-dependent Clp protease proteolytic subunit [Candidatus Gallionella acididurans]
H4__8184_1	26.1567	16.583	5.00068	2.46248	2.21687	1.85803	-2.86786	1.58431e-11	9.6025e-11	ATP-dependent Clp protease proteolytic subunit [Leptolyngbya sp. KIOST-1]
H4__3578_3	20.1452	11.7825	0	3.83651	2.40268	8.00391	-1.16438	0.011223	0.0187766	ATP-dependent Clp protease, ATP-binding subunit ClpA [Burkholderiales bacterium GJ-E10]
H5__13368_2	5.87191	8.55876	1.89151	1.25501	1.12983	1.32953	-2.13474	1.71316e-06	5.18471e-06	ATP-dependent Clp protease, ATP-binding subunit ClpA [Burkholderiales bacterium GJ-E10]
H6__13493_1	15.9643	1.61781	2.35285	0.336163	8.11058	1.87698	-0.949131	0.0170532	0.0275041	ATP-dependent Clp protease, ATP-binding subunit clpA [Sideroxydans lithotrophicus ES-1]
H3__1305_1	0	1.50253	0.727984	5.95597	7.57371	2.72799	2.864	3.7854e-09	1.64832e-08	ATP-dependent DNA helicase RecQ [Pseudonocardia sp. CNS-139]
H6__7587_1	6.77376	4.03646	5.56529	3.72281	1.91514	3.76344	-0.800397	0.0266016	0.0413403	ATP-dependent helicase HrpA [Escherichia coli P0304799.3]
H3__16566_1	0.888036	0	0	7.48356	7.90883	5.96116	4.58305	1.0942e-20	2.82177e-19	ATP-dependent metallopeptidase FtsH/Yme1/Tma family protein [Caenimonas sp. HX-9-20]
H1__12455_1	7.43678	0.955959	0	10.7145	3.43701	6.66154	1.30997	0.000616283	0.00128231	ATP-dependent metallopeptidase FtsH/Yme1/Tma family protein [Desulfobacteraceae bacterium]
H2__4938_1	0.778099	0	0	5.74407	5.09511	2.35826	4.07894	1.51792e-14	1.43357e-13	ATP-dependent metallopeptidase FtsH/Yme1/Tma family protein [Hydrogenophaga flava]
H4__9472_1	33.4695	15.5997	5.85181	3.26134	8.49075	1.3842	-2.06355	1.79589e-07	6.20864e-07	ATP-dependent metallopeptidase FtsH/Yme1/Tma family protein [Symploca sp. SIO2E9]
H2__15640_1	2.26313	1.57722	1.63008	2.36061	21.1709	21.0118	3.02479	1.72382e-12	1.19554e-11	ATP-dependent protease ATP-binding subunit ClpX [Cystobacter ferrugineus]
H2__17099_1	3.99736	4.95417	1.50342	3.49285	52.0553	66.4859	3.54465	5.85222e-17	8.01882e-16	ATP-dependent protease ATP-binding subunit ClpX [Deltaproteobacteria bacterium 13_1_20CM_2_69_21]
H2__15443_2	58.5241	10.0689	7.44781	8.70662	12.5517	13.8061	-1.1167	0.00508848	0.00903002	ATP-dependent protease ATP-binding subunit ClpX [Pleurocapsa minor]
H2__9067_1	5.75082	0	3.33923	11.5722	11.6826	16.9822	2.14579	4.06912e-07	1.34079e-06	ATP-dependent proteinase. Serine peptidase. MEROPS family S16 [Thiohalomonas denitrificans]
H3__12120_1	1.41969	5.63203	0.356934	2.34742	3.89038	17.175	1.65961	4.08971e-05	0.00010135	ATP-dependent proteinase. Serine peptidase. MEROPS family S16 [Thiohalomonas denitrificans]
H1__8289_2	91.5699	52.8881	36.6643	23.6919	20.5796	24.1548	-1.4043	0.00017864	0.000402943	ATP-dependent RNA helicase [cyanobacterium endosymbiont of Rhopalodia gibberula]
H4__8977_1	6.96105	7.25912	1.40635	0.971619	0	0	-4.00329	4.05426e-15	4.1683e-14	ATP-dependent RNA helicase DeaD [Desulfopila aestuarii DSM 18488]
H6__12380_1	9.55103	8.97626	6.32501	3.54988	1.64633	6.40521	-1.09888	0.00287164	0.00533344	ATP-dependent RNA helicase RhlE [Candidatus Accumulibacter sp. SK-11]
H2__8251_2	0.927234	0.127859	0	6.09463	6.00577	0.934093	3.62313	8.17392e-13	5.95949e-12	ATP-dependent RNA helicase RhlE [Pontivivens insulae]
H1__11281_1	3.03259	2.17891	2.24721	8.03131	16.777	4.21766	1.95992	8.48415e-06	2.31295e-05	ATP-dependent zinc metalloprotease FtsH [Gammaproteobacteria bacterium HGW-Gammaproteobacteria-1]
H3__8938_2	4.6702	3.43076	2.64319	4.46073	41.6871	48.0926	3.13244	8.7445e-14	7.40073e-13	ATP-dependent zinc metalloprotease FtsH [Myxococcus sp. AB025B]
H1__15112_1	2.74313	3.29401	0	5.73262	6.7024	2.46818	1.30326	0.001349	0.00264646	ATP-dependent zinc metalloprotease FtsH [Propionibacterium sp. KPL2009]
H1__8232_1	4.56017	4.71613	3.54374	11.6114	5.3968	11.6143	1.15856	0.00469576	0.00837862	ATP-dependent zinc metalloprotease FtsH [Propionivibrio limicola]
H6__9738_1	0	0.940575	2.0657	7.42186	6.6816	13.4787	3.1964	4.24868e-11	2.40826e-10	ATP-dependent zinc metalloprotease FtsH [Sulfurivermis fontis]
H6__8196_1	5.97879	5.48346	2.86651	2.1057	1.22301	2.19264	-1.37534	0.00076788	0.00156798	ATP-dependent zinc metalloprotease FtsH, partial [Candidatus Hydrogenedentes bacterium]
H2__5073_1	0	0.575368	0.593403	29.5672	47.1564	46.4172	6.71551	1.01744e-35	2.78521e-33	ATP-independent chaperone [Desulfuromonas sp. DDH964]
H6__14234_1	0.479235	1.92114	5.43917	12.0404	5.90151	11.2047	1.89409	6.81286e-05	0.00016365	bacterial extracellular solute-binding proteins, family 5 Middle [Longilinea arvoryzae]
H3__2886_1	0	0.199585	0.99245	0	9.54846	13.6276	4.2777	2.20445e-16	2.78306e-15	bacterial peptide chain release factor 2 (bRF-2) [Stigmatella aurantiaca]
H6__11204_1	3.12743	16.8009	9.00956	0.509278	3.66786	1.77724	-2.28036	3.80977e-09	1.65864e-08	bacterial peptide chain release factor 3 (bRF-3) [Geosporobacter subterraneus DSM 17957]
H1__2483_1	0	5.11438	1.46938	11.4206	0	5.55666	1.36622	0.00727091	0.0125364	bacterial translation initiation factor 2 (bIF-2) [Micromonospora aurantiaca]
H2__10339_1	1.17279	1.68009	0.688003	3.18299	10.2586	5.66496	2.43089	4.94793e-08	1.85537e-07	bacterial translation initiation factor 3 (bIF-3) [Phycicoccus cremeus]
H1__5670_2	1.50787	7.68745	1.51642	12.1954	7.36847	8.28321	1.37809	0.000993754	0.0019979	bacterioferritin [Betaproteobacteria bacterium HGW-Betaproteobacteria-10]
H5__13247_1	5.10087	4.72096	5.30367	1.43602	3.1179	2.21087	-1.16051	0.00199848	0.00382651	bacterioferritin [candidate division Zixibacteria bacterium]
H1__10707_1	0	0	0	8.68522	6.83035	7.92564	12.932	2.55886e-26	1.77353e-24	bacteriohemerythrin [Candidatus Thiodiazotropha endoloripes]
H2__5779_1	2.19301	1.33057	0	0	6.55854	5.88847	1.8198	6.08877e-05	0.000147241	bacteriohemerythrin [Deltaproteobacteria bacterium]
H3__12829_1	0	0	0.389755	0	5.04529	16.9805	5.80962	1.47124e-21	4.42546e-20	band 7 protein [Myxococcaceae bacterium]
H1__3490_1	5.21194	3.77944	2.18395	14.1603	1.80965	6.5082	1.00801	0.00988077	0.0166769	BapA prefix-like domain-containing protein [Enterobacter asburiae]
H1__7899_1	0.161521	0.6125	0	9.94237	1.42075	5.92037	4.47555	3.26916e-17	4.67854e-16	Barstar (barnase inhibitor) [Hydrogenophaga pseudoflava]
H3__1588_1	6.81526	2.06752	1.22649	5.95795	5.2375	9.35622	1.02336	0.00812343	0.0138958	barstar family protein [Macromonas sp. BK-30]
H6__14707_1	6.80985	6.28817	7.11527	4.21251	2.08093	4.99439	-0.840367	0.0139517	0.0228334	baseplate assembly protein [Methanosarcinales archaeon]
H4__1640_1	9.98306	6.1172	6.54904	1.5503	1.27937	2.93049	-1.97472	9.93599e-07	3.10635e-06	Baseplate J-like protein [Methanomethylovorans hollandica DSM 15978]
H3__5091_1	0	0	1.29176	5.41222	2.8952	9.9226	3.8158	8.02992e-13	5.85899e-12	Baseplate J-like protein [Syntrophus sp. PtaB.Bin138]
H2__17716_1	0.847353	1.98149	0.976429	8.10663	8.0434	6.1696	2.5513	3.10356e-09	1.36241e-08	basic membrane lipoprotein [Chloroflexi bacterium OLB14]
H2__11138_1	1.10549	3.52137	3.48352	23.4028	18.3459	11.8106	2.72284	6.9587e-10	3.34515e-09	BAX inhibitor protein [Gammaproteobacteria bacterium HGW-Gammaproteobacteria-1]
H3__17405_1	0.454619	1.20676	4.61006	5.03413	3.53231	6.65249	1.27859	0.0193466	0.0309681	BAX inhibitor protein [Hydrogenophilales bacterium 17-64-11]
H2__128_2	8.2902	0.985339	2.64426	15.9582	33.0321	36.5463	2.84287	6.65845e-12	4.24567e-11	BAX inhibitor protein [Solemya pervernicosa gill symbiont]
H6__2500_1	6.3977	12.6548	2.65184	4.22358	5.62744	2.35826	-0.82985	0.0313087	0.0480388	Bax inhibitor-1/YccA family protein [Burkholderiaceae bacterium]
H2__3486_1	1.8989	1.32937	0.758968	9.03877	9.33642	4.39939	2.51307	3.9627e-09	1.72109e-08	Bax inhibitor-1/YccA family protein [Nocardioides iriomotensis]
H3__11956_1	4.49568	10.6834	5.15413	11.0106	19.5612	8.89065	0.956541	0.0315025	0.048323	Bax inhibitor-1/YccA family protein [Nocardioides iriomotensis]
H6__2951_1	3.54616	2.38083	11.0496	5.79359	2.45446	1.48662	-0.80215	0.00855971	0.0145886	Bax inhibitor-1/YccA family protein [Sulfurisoma sediminicola]
H5__5605_1	3.05892	12.0214	5.62815	2.58118	1.95682	1.95559	-1.67268	1.68885e-05	4.42411e-05	bax protein [Deltaproteobacteria bacterium]
H2__6200_1	0.838178	2.08042	1.99238	5.28592	6.30025	3.05275	1.57514	0.00101066	0.00203007	BCCT family transporter [Deltaproteobacteria bacterium]
H2__18706_1	1.65147	1.2525	5.53612	1.61358	10.4711	9.1503	1.3308	0.010535	0.0176925	BenE family transporter YdcO [Escherichia coli]
H2__14762_2	16.6507	4.67239	0.753527	0.325372	7.32299	1.56126	-1.26103	0.00248446	0.00465672	BenE family transporter YdcO [Escherichia coli]
H2__4057_1	6.15198	0	2.28041	4.97049	6.76413	6.15165	1.08457	0.00798287	0.0136716	Beta propeller domain protein [Candidatus Izimaplasma sp. HR1]
H5__6091_1	9.23142	11.917	4.87232	0	0.633474	2.79042	-2.92486	1.16579e-11	7.19186e-11	Beta-barrel assembly machine subunit BamA [Desulfopila aestuarii DSM 18488]
H3__110_1	1.30942	2.31719	1.18516	1.0235	12.7847	30.3598	3.19756	1.71283e-13	1.38068e-12	Beta-galactosidase, domain 3 [Streptomyces alni]
H4__5099_1	12.9476	6.6633	1.78263	1.05421	1.22022	0	-3.2319	4.35605e-12	2.84407e-11	beta-glucosidase [unicellular cyanobacterium SU2]
H4__3482_1	17.0683	11.1534	5.86219	1.41454	5.96513	0.90933	-2.03943	3.23062e-07	1.08097e-06	beta-Ig-H3/fasciclin [Anaerolineales bacterium]
H2__2684_1	0.513792	1.12029	0.64588	1.85114	6.29882	5.83038	2.61473	3.84578e-09	1.67384e-08	Beta-ketoacyl synthase [Candidatus Promineofilum breve]
H2__18144_1	0.56589	0	0	0	6.88566	8.5621	4.76338	2.25318e-20	5.53133e-19	beta-ketoacyl synthase [Mycobacterium sp. 852002-51613_SCH5001154]
H2__1979_3	0	0.148602	0.049262	0.31907	7.98543	7.68291	6.31484	3.48052e-28	3.39312e-26	beta-ketoacyl-[acyl-carrier-protein] synthase II [Myxococcales bacterium]
H2__3428_1	3.94358	2.45251	0.059489	5.31727	5.20318	1.68078	0.918093	0.0133683	0.0219532	beta-ketoacyl-ACP synthase II [Macromonas sp. BK-30]
H2__15927_1	0	5.91543	1.34818	13.7333	6.64627	0	1.48798	0.000743138	0.00152044	beta-ketoacyl-ACP synthase II [Sulfurivermis fontis]
H3__389_2	0	1.27248	0.778765	0	7.37905	7.20596	2.8281	7.29761e-09	3.058e-08	beta-mannosidase [Propionibacterium sp. HMSC062D05]
H6__5045_1	9.54776	3.94972	7.18462	1.69612	6.57764	4.15469	-0.734597	0.0283787	0.0438611	bicyclomycin/cysteine/sulfonamide efflux transporter [Escherichia coli K-12]
H4__6655_1	12.1748	9.87858	8.43136	4.8674	6.77594	5.63433	-0.819069	0.0171117	0.0275921	bifunctional 3-(3-hydroxy-phenyl)propionate/3-hydroxycinnamic acid hydroxylase [Shigella sp.]		ko01120 Microbial metabolism in diverse environments
H5__4266_1	8.50721	7.02899	1.07812	0.675773	3.52855	2.00452	-1.41959	0.000636552	0.00132199	bifunctional 3,4-dihydroxy-2-butanone-4-phosphate synthase/GTP cyclohydrolase II [Cyanobacteria bacterium QS_8_48_54]
H1__13775_1	0	0	1.27957	16.6585	4.02903	13.8826	4.75254	3.98749e-14	3.54091e-13	bifunctional 3-phosphoshikimate 1-carboxyvinyltransferase/cytidylate kinase [Betaproteobacteria bacterium HGW-Betaproteobacteria-9]
H5__7079_1	22.6582	20.2529	14.6486	2.37196	11.626	8.50743	-1.35467	0.000492937	0.00104008	bifunctional 3-phosphoshikimate 1-carboxyvinyltransferase/cytidylate kinase [Comamonas sp.]
H2__4262_2	28.2229	33.1487	37.0484	71.7446	85.679	58.5471	1.13379	0.0107601	0.0180505	bifunctional 3-phosphoshikimate 1-carboxyvinyltransferase/cytidylate kinase [Macromonas sp. BK-30]
H4__930_1	10.2455	7.59474	9.13935	0	0	0	-13.1348	3.73233e-34	8.35405e-32	bifunctional acetaldehyde-CoA/alcohol dehydrogenase [Aeromonas enteropelogenes]
H6__13417_1	0	10.5261	12.5778	0	0.551779	0.467882	-4.49792	3.56869e-20	8.43693e-19	bifunctional acetaldehyde-CoA/alcohol dehydrogenase [Aeromonas jandaei]
H5__5149_1	6.13781	22.1725	12.995	1.34143	0	0	-4.94136	2.89307e-23	1.16924e-21	bifunctional acetaldehyde-CoA/alcohol dehydrogenase [Aeromonas simiae]
H6__605_1	3.67828	9.1031	16.9057	0	0	0.990132	-4.90185	5.49107e-24	2.52191e-22	bifunctional acetaldehyde-CoA/alcohol dehydrogenase [Aeromonas sp. CU5]
H6__13170_1	27.0984	34.6929	13.3447	17.9142	10.7699	6.62242	-1.08951	0.00357264	0.00653696	bifunctional acetaldehyde-CoA/alcohol dehydrogenase [Chitinilyticum litopenaei]
H2__21129_1	0.253874	1.13118	1.10902	6.38725	14.4034	17.5829	3.94192	1.69412e-18	2.99758e-17	bifunctional aconitate hydratase 2/2-methylisocitrate dehydratase [Anaeromyxobacter sp. RBG_16_69_14]		ko01120 Microbial metabolism in diverse environments
H2__5011_1	14.2771	2.09711	7.03712	3.96982	3.47459	1.73169	-1.35097	0.000417062	0.000892304	bifunctional demethylmenaquinone methyltransferase/2-methoxy-6-polyprenyl-1,4-benzoquinol methylase UbiE [Shigella sp.]
H2__13364_2	4.17908	3.25591	4.77588	3.04384	11.3954	10.3631	1.02213	0.0274065	0.0424819	bifunctional DNA-binding transcriptional regulator/O6-methylguanine-DNA methyltransferase Ada [Shigella sp.]
H6__9945_1	17.3931	1.45327	4.11352	0	5.89921	3.39242	-1.30484	0.00102936	0.00206588	bifunctional glutathionylspermidine amidase/synthase [Escherichia coli]
H6__13487_1	16.2724	3.22428	8.03489	5.58615	4.70661	3.3115	-1.01687	0.00691763	0.0119696	bifunctional isocitrate dehydrogenase kinase/phosphatase [Escherichia coli]
H5__2474_1	10.6865	9.80954	2.83499	2.5203	3.1765	2.63855	-1.4846	0.00016259	0.000368311	bifunctional metallophosphatase/5'-nucleotidase [Thiorhodococcus minor]
H4__4097_2	12.5879	3.66531	5.4254	1.75701	2.17493	7.85596	-0.878798	0.0279063	0.0431915	bifunctional nicotinamidase/pyrazinamidase [Escherichia coli]
H3__3678_1	0	0.037606	0	0.48447	5.14655	5.11426	8.0482	4.96816e-32	8.29138e-30	bifunctional nitrogenase iron-molybdenum cofactor biosynthesis protein NifEN [Deltaproteobacteria bacterium]
H2__18662_2	0	0	0.360584	0.323376	14.3135	6.48884	5.86077	4.55754e-27	3.62801e-25	bifunctional nitrogenase iron-molybdenum cofactor biosynthesis protein NifEN [Deltaproteobacteria bacterium]
H3__7942_1	3.34192	6.24588	0.540139	9.79572	12.0732	10.3774	1.6705	6.26836e-05	0.00015132	bifunctional nuclease family protein [Chloroflexi bacterium]
H3__2858_1	1.80924	0	0	2.41053	7.74004	8.13169	3.33484	6.18545e-13	4.5911e-12	bifunctional oligoribonuclease/PAP phosphatase NrnA, partial [Myxococcaceae bacterium]
H3__7479_1	4.00504	2.49229	3.25317	7.39149	4.3057	14.5311	1.4273	0.000628013	0.00130532	bifunctional phosphoribosylaminoimidazolecarboxamide formyltransferase/IMP cyclohydrolase [Dechloromonas agitata]
H2__10625_1	0	0.426198	0	0.122015	7.46945	6.28051	5.0147	1.19574e-18	2.1718e-17	bifunctional phosphoribosylaminoimidazolecarboxamide formyltransferase/IMP cyclohydrolase [Myxococcus xanthus]
H2__3928_2	11.3053	7.82199	11.3362	2.45465	8.54851	5.41013	-0.892094	0.00730744	0.0125954	bifunctional phosphoribosyl-AMP cyclohydrolase/phosphoribosyl-ATP diphosphatase [Shigella sp.]
H2__7735_1	0.721232	1.42218	0	2.81873	11.6095	9.34477	3.46951	5.13227e-14	4.48062e-13	bifunctional phosphoserine phosphatase/homoserine phosphotransferase ThrH [Dechloromonas sp. Dech2017]		ko01120 Microbial metabolism in diverse environments
H6__4035_1	8.63476	1.85451	6.3783	0.970587	6.15007	2.99626	-0.737311	0.0223228	0.0351176	bifunctional tetrahydrofolate synthase/dihydrofolate synthase [Escherichia coli]
H2__3963_1	18.1394	8.76751	18.3367	9.27481	10.1685	8.09163	-0.716388	0.0248507	0.0387904	bifunctional tRNA (5-methylaminomethyl-2-thiouridine)(34)-methyltransferase MnmD/FAD-dependent 5-carboxymethylaminomethyl-2-thiouridine(34) oxidoreductase MnmC [Escherichia coli]
H3__5146_2	1.44036	0.59585	0	1.53525	6.79545	5.69245	2.78203	5.20503e-10	2.53382e-09	bifunctional UDP-N-acetylglucosamine diphosphorylase/glucosamine-1-phosphate N-acetyltransferase GlmU [Myxococcales bacterium]
H2__18297_1	10.086	2.26812	7.54838	1.26046	4.79688	0.599819	-1.57954	1.99138e-05	5.17175e-05	bile acid:sodium symporter [Escherichia coli]
H6__1062_1	8.15683	9.80001	6.1523	0.946892	1.06556	2.06524	-2.56287	2.85317e-10	1.44322e-09	bilirubin oxidase [bacterium]
H2__3746_1	1.54432	5.11438	1.03538	0	7.87864	8.77598	1.1138	0.0101461	0.0170759	bilirubin oxidase, partial [bacterium]
H2__2511_1	0	0	0	3.03867	6.71709	7.24439	12.4686	1.55307e-36	4.69016e-34	bilirubin oxidase, partial [Nitrospinae bacterium]
H3__7651_1	1.78744	1.41724	0	4.52483	7.57532	6.64859	2.54742	7.17007e-09	3.00522e-08	bilirubin oxidase, partial [Nitrospinae bacterium]
H3__15236_3	1.57956	16.0803	6.41516	19.2915	3.25972	46.6075	1.52225	0.000238398	0.000529633	biliverdin-producing heme oxygenase [Propionivibrio limicola]
H2__2228_1	0	0	0	6.10961	6.36301	1.98576	12.235	3.99904e-19	7.82956e-18	Biofilm growth-associated repressor [Oceanibacterium hippocampi]
H6__10419_2	7.27872	3.89667	5.70528	2.30085	0	0.729938	-2.47644	1.44129e-06	4.39583e-06	biopolymer transporter ExbD [Actinobacteria bacterium]
H2__21131_1	13.8516	9.3994	1.71071	0	5.98506	4.76433	-1.21523	0.0036145	0.00660766	biopolymer transporter ExbD [Chrysiogenales bacterium]
H4__1296_2	16.0515	5.25845	1.385	0	2.17214	0.080961	-3.33066	3.00884e-12	2.01035e-11	biopolymer transporter ExbD [Chrysiogenales bacterium]
H3__16158_1	0.674352	0.511438	0	3.37676	15.4222	21.1967	5.07239	2.38662e-23	9.83358e-22	biopolymer transporter ExbD [Deltaproteobacteria bacterium]
H3__16158_2	2.04631	1.12869	0.982184	1.8176	10.1451	10.4658	2.43081	7.83164e-08	2.86389e-07	biopolymer transporter ExbD [Deltaproteobacteria bacterium]
H1__5521_2	4.31585	0.272767	7.14344	3.51402	12.3378	18.8543	1.56449	0.00157774	0.0030676	biopolymer transporter ExbD [Deltaproteobacteria bacterium]
H4__9397_2	6.92827	7.07606	1.39351	0.090257	0	0	-7.36758	2.74156e-20	6.63819e-19	biopolymer transporter ExbD [Methylibium sp. CF059]
H2__8051_2	0	1.8084	1.01164	1.38328	16.91	24.0093	3.90553	1.93551e-16	2.45535e-15	biopolymer transporter ExbD [Myxococcales bacterium]
H2__6220_3	6.21392	4.12364	1.56229	10.2109	49.9995	58.867	3.32256	3.28268e-15	3.41375e-14	biopolymer transporter ExbD [Myxococcales bacterium]
H1__2851_1	5.97879	2.63628	1.04872	8.42278	36.6293	44.6824	3.2146	1.81424e-14	1.69503e-13	biopolymer transporter ExbD [Myxococcales bacterium]
H1__12178_1	7.00432	22.3789	6.55694	16.2354	120.795	173.147	3.10932	1.34677e-13	1.1036e-12	biopolymer transporter ExbD [Myxococcales bacterium]
H6__17_1	5.01158	6.09254	4.81763	1.6562	0.194479	0.376935	-2.83576	3.4308e-10	1.72235e-09	biosynthetic-type acetolactate synthase large subunit [Deltaproteobacteria bacterium]
H3__6845_2	16.7303	14.5182	13.4243	5.52608	9.81066	6.40569	-1.03878	0.00275089	0.00512403	biotin synthase [Escherichia coli]
H2__5594_1	0	0.625091	0.376764	1.17134	16.6744	15.6481	5.05897	9.06009e-22	2.84318e-20	biotin--[acetyl-CoA-carboxylase] ligase [Corallococcus sp. H22C18031201]
H2__11038_1	12.9142	12.9538	8.48373	30.629	17.9552	30.761	1.20769	0.00273457	0.00509589	BMP family ABC transporter substrate-binding protein [Anaerolinea thermolimosa]
H2__6901_1	23.1039	7.96064	6.19203	3.83869	7.37584	2.59922	-1.43119	0.000226586	0.000504836	BMP family ABC transporter substrate-binding protein [Anaerolineae bacterium]
H2__4757_1	0.709844	0.082824	0.494216	7.36237	6.05169	7.63332	4.02853	8.76064e-17	1.16863e-15	BMP family ABC transporter substrate-binding protein [Anaerolineales bacterium]
H1__6552_1	2.51527	7.76201	5.69143	4.02531	1.71655	3.77056	-0.74718	0.0257146	0.0400567	BMP family ABC transporter substrate-binding protein [Anaerolineales bacterium]
H3__14871_1	4.18563	5.23195	6.31404	1.8176	0.954514	4.55897	-1.10125	0.00265992	0.00496646	BMP family ABC transporter substrate-binding protein [Anaerolineales bacterium]
H4__8894_1	20.9426	5.71794	0.63184	1.88251	4.3474	1.49955	-1.81966	2.71504e-05	6.89583e-05	BMP family ABC transporter substrate-binding protein [Chloroflexi bacterium HGW-Chloroflexi-6]
H3__11850_1	3.96424	3.00654	3.57504	10.441	8.18677	9.66002	1.42325	0.000802766	0.00163536	BMP family ABC transporter substrate-binding protein [Chloroflexi bacterium RBG_19FT_COMBO_56_12]
H2__3350_1	1.03747	0	1.56502	8.73307	7.72164	1.56462	2.79016	1.01836e-08	4.181e-08	BMP family ABC transporter substrate-binding protein [Chloroflexi bacterium]
H3__6140_1	3.56151	2.96678	1.43855	7.87232	10.8361	9.45602	1.82141	1.1067e-05	2.97898e-05	BMP family ABC transporter substrate-binding protein [Chloroflexi bacterium]
H3__12458_1	1.12392	1.52214	2.46242	7.92224	5.50793	4.37963	1.8011	0.000132866	0.000306229	BMP family ABC transporter substrate-binding protein [Chloroflexi bacterium]
H2__21716_1	1.52396	2.54274	1.68586	2.53129	6.76942	5.71579	1.38381	0.00269572	0.00502707	BMP family ABC transporter substrate-binding protein [Chloroflexi bacterium]
H1__594_1	1.45369	2.14375	2.39595	6.47043	6.67751	2.40945	1.37571	0.00386796	0.00699789	BMP family ABC transporter substrate-binding protein [Chloroflexi bacterium]
H4__5241_1	12.1173	11.2676	4.55649	8.13304	4.63408	2.96395	-0.828666	0.0311706	0.0478439	BMP family ABC transporter substrate-binding protein [Chloroflexi bacterium]
H2__2502_1	14.8889	15.3615	10.4522	4.91207	10.8002	7.00505	-0.84124	0.0144272	0.0235589	BMP family ABC transporter substrate-binding protein [Chloroflexi bacterium]
H2__15283_1	12.0311	8.02027	8.24598	4.6421	4.78574	3.52734	-1.12695	0.00232672	0.00438135	BMP family ABC transporter substrate-binding protein [Chloroflexi bacterium]
H4__9538_1	46.7278	39.9851	24.0444	8.11952	15.8177	17.0319	-1.43473	9.68475e-05	0.000227037	BMP family ABC transporter substrate-binding protein [Chloroflexi bacterium]
H4__6057_1	13.3907	10.3018	4.65034	1.22363	4.83003	4.1059	-1.47987	0.000203407	0.000455794	BMP family ABC transporter substrate-binding protein [Chloroflexi bacterium]
H6__7014_1	4.98573	6.78685	5.75323	1.43642	3.09231	1.63458	-1.50725	6.44455e-05	0.000155287	BMP family ABC transporter substrate-binding protein [Chloroflexi bacterium]
H3__2355_1	7.68448	8.32573	1.68229	10.4706	7.44901	14.3484	0.866853	0.0227345	0.0357231	BMP family ABC transporter substrate-binding protein [Hydrogenophaga flava]
H1__14346_2	0	0	0.459779	6.40267	5.09382	4.02703	5.06827	1.77973e-17	2.67036e-16	BON domain-containing protein [Tepidimonas thermarum]
H3__12708_1	4.51403	0	0.525931	3.11959	5.6653	8.11796	1.74518	1.16801e-05	3.13583e-05	branched chain amino acid ABC transporter substrate-binding protein [Deltaproteobacteria bacterium HGW-Deltaproteobacteria-4]
H1__5714_1	10.6021	8.34163	8.41371	30.7947	17.2873	29.3561	1.50101	0.000226133	0.000503855	branched chain amino acid ABC transporter substrate-binding protein [Deltaproteobacteria bacterium HGW-Deltaproteobacteria-4]
H2__10079_1	1.33501	0.311536	1.18767	10.2009	7.64788	2.65529	2.85358	8.80706e-11	4.78603e-10	branched chain amino acid ABC transporter substrate-binding protein [Hydrogenophaga sp. A37]
H6__11280_1	3.69957	5.71816	5.32179	1.60144	2.47151	3.43299	-0.973301	0.00501215	0.00890599	branched-chain amino acid ABC transporter substrate-binding protein [Anaerolineae bacterium UTCFX2]
H1__12313_1	4.38329	0.40915	1.76325	7.37944	0.711795	5.23092	1.02267	0.0132498	0.0217727	branched-chain amino acid ABC transporter substrate-binding protein [Anaerolineae bacterium]
H2__9292_1	16.192	13.6763	7.74517	5.87302	11.0702	4.96368	-0.779784	0.0263694	0.0410029	branched-chain amino acid ABC transporter substrate-binding protein [Anaerolineae bacterium]
H1__3147_1	2.62248	0.142066	0.612241	5.58217	7.57929	4.47087	2.38346	1.07278e-07	3.84421e-07	branched-chain amino acid ABC transporter substrate-binding protein [Anaerolineales bacterium]
H2__2927_1	5.66971	0	0	4.02881	8.46295	2.92905	1.44305	0.000278804	0.000611157	branched-chain amino acid ABC transporter substrate-binding protein [Anaerolineales bacterium]
H2__3526_1	9.80876	11.262	5.24044	5.52394	5.57213	2.8451	-0.916178	0.013875	0.0227133	branched-chain amino acid ABC transporter substrate-binding protein [Anaerolineales bacterium]
H4__5073_1	19.8797	18.802	9.95701	7.99795	6.92594	6.11376	-1.20902	0.00137111	0.00268755	branched-chain amino acid ABC transporter substrate-binding protein [Chloroflexi bacterium]
H5__8312_1	5.02018	5.1712	1.05494	1.75701	0.395441	2.42705	-1.29563	0.00377101	0.00683272	branched-chain amino acid ABC transporter substrate-binding protein [Chloroflexi bacterium]
H5__2026_1	9.76406	7.77812	5.05099	2.60806	1.66827	3.47291	-1.54339	0.000113274	0.000263033	branched-chain amino acid ABC transporter substrate-binding protein [Chloroflexi bacterium]
H5__10059_1	11.6546	9.78403	1.10572	2.5066	2.57897	2.87413	-1.50163	0.000356967	0.000770971	branched-chain amino acid ABC transporter substrate-binding protein [Desulfobacteraceae bacterium]
H4__7814_1	15.5173	9.23888	6.4536	0.283389	3.44417	1.73066	-2.51484	9.02059e-10	4.26309e-09	branched-chain amino acid ABC transporter substrate-binding protein [Desulfobacteraceae bacterium]
H6__11708_1	6.70858	2.80893	8.89006	2.45799	6.26969	0.416973	-1.00906	0.0023752	0.0044659	branched-chain amino acid ABC transporter substrate-binding protein [Geothermobacter sp. EPR-M]
H1__5540_1	3.66698	5.04367	0.562541	27.3268	6.01363	8.95352	2.18895	3.58416e-08	1.37142e-07	branched-chain amino acid ABC transporter substrate-binding protein [Ideonella sp. KYPY4]
H1__13886_1	2.96057	2.1206	1.28191	81.6769	8.42724	2.13807	3.857	1.69456e-19	3.56735e-18	branched-chain amino acid ABC transporter substrate-binding protein [Rhodoferax sp.]
H2__9666_1	3.01949	0.916008	0.809761	7.73609	4.72169	6.29163	1.98161	2.28803e-06	6.7705e-06	branched-chain amino acid transaminase [Macromonas sp. BK-30]
H5__5187_1	36.9349	18.7481	11.1689	5.78961	5.91563	4.64819	-2.03117	2.19814e-07	7.5288e-07	branched-chain amino acid transport system substrate-binding protein [Anaerolineaceae bacterium]
H2__14897_1	12.5237	9.83534	12.222	2.96858	11.1788	5.085	-0.846343	0.00874081	0.0148836	branched-chain amino acid transporter carrier protein BrnQ [Escherichia coli]
H2__21211_1	16.6043	12.4482	2.62313	10.3183	5.03628	1.19304	-0.936627	0.0225209	0.035408	C4-dicarboxylate ABC transporter [Betaproteobacteria bacterium HGW-Betaproteobacteria-3]
H6__4657_1	11.9387	11.1867	7.0481	2.7868	0.465928	0.520991	-2.99822	1.08168e-12	7.72211e-12	C4-dicarboxylate ABC transporter [Betaproteobacteria bacterium HGW-Betaproteobacteria-3]				ko02020 Two-component system
H6__14611_1	10.9116	11.6166	2.69225	3.64204	1.43074	1.6176	-1.91396	5.16516e-06	1.46256e-05	C4-dicarboxylate ABC transporter [Denitromonas halophilus]
H3__11809_1	12.7143	12.0401	5.51017	2.33353	7.47631	7.60447	-0.797252	0.0289873	0.0447263	C4-dicarboxylate ABC transporter [Desulfuromonas sp.]
H4__7495_1	11.8538	6.67267	2.56964	1.49277	4.17067	1.39216	-1.57973	8.06183e-05	0.000191749	C4-dicarboxylate ABC transporter [Desulfuromonas sp.]
H5__10220_1	9.09891	5.48144	1.03835	1.13491	1.24876	0.220029	-2.58325	1.11616e-08	4.56604e-08	C4-dicarboxylate ABC transporter [Desulfuromonas sp.]
H2__17136_1	1.22995	0.064332	0.597135	0.953095	5.44665	7.95357	2.92186	9.51585e-11	5.15281e-10	C4-dicarboxylate ABC transporter substrate-binding protein [Chloroflexi bacterium]				ko02020 Two-component system
H2__12762_1	4.78572	3.57457	0	6.3054	7.07968	1.91609	0.871782	0.0232593	0.036495	C4-dicarboxylate ABC transporter substrate-binding protein [Deltaproteobacteria bacterium]
H6__13585_1	5.79149	5.89658	5.14615	0.465091	1.25611	0.135253	-3.1787	4.46972e-12	2.91353e-11	C4-dicarboxylate ABC transporter substrate-binding protein [Deltaproteobacteria bacterium]
H6__3513_1	13.6212	7.68429	4.25124	0.327801	1.00336	0.629163	-3.70251	1.42223e-15	1.57181e-14	C4-dicarboxylate ABC transporter substrate-binding protein [Desulfuromonas sp.]
H2__10694_1	0.779035	1.77249	1.32207	1.9029	6.93807	5.5615	1.89375	3.33829e-05	8.38784e-05	C4-dicarboxylate ABC transporter substrate-binding protein [Gammaproteobacteria bacterium]
H3__18471_1	2.64924	3.53136	2.3615	3.2944	15.0409	20.0163	2.16623	2.89484e-07	9.73801e-07	C4-dicarboxylate ABC transporter substrate-binding protein [Myxococcales bacterium]
H5__4936_1	6.05541	9.89476	1.10722	1.72115	0	1.50159	-2.40295	5.0346e-08	1.88629e-07	C4-dicarboxylate ABC transporter substrate-binding protein [Rubrivivax albus]
H5__4195_1	7.32154	9.79038	0.871939	3.26302	1.3558	0	-1.96041	6.05592e-06	1.69058e-05	C4-dicarboxylate-binding protein DctP [Azonexus fungiphilus]
H3__18609_1	0	0	0	5.99749	5.85557	3.02152	12.2759	4.41199e-23	1.72628e-21	cache domain-containing protein [Geobacter argillaceus]
H6__12248_1	9.31085	0.519226	6.81617	0.267565	3.25185	2.50939	-1.46479	0.000101881	0.000238118	Cadherin domain protein [Pirellula sp. SH-Sr6A]
H3__4183_1	3.22332	7.59115	3.07098	14.7523	10.4456	4.55523	1.0993	0.0101836	0.0171368	cadherin-like domain-containing protein [Thiomicrorhabdus chilensis]
H5__6045_1	7.65021	5.97394	4.27421	4.1526	3.14027	1.59406	-1.00983	0.00749466	0.012888	cadherin-like domain-containing protein, partial [Sunxiuqinia sp. RC1_OXG_1F]
H6__5752_1	5.48625	8.03275	5.28746	0.595597	1.47453	1.42895	-2.42518	8.93092e-09	3.68759e-08	cadmium-translocating P-type ATPase [Clostridiaceae bacterium]
H2__700_1	7.89358	18.3364	7.11032	7.04847	82.4679	94.2448	2.46239	2.39965e-09	1.06951e-08	Calcium-binding acidic-repeat protein precursor [Vulgatibacter incomptus]
H1__9440_1	0	0	0	5.73532	6.8229	0	12.0317	1.91545e-23	7.99176e-22	calcium-transporting ATPase 3 [Purpureocillium lilacinum]
H1__12897_2	6.41088	2.01823	2.79785	12.173	10.5333	18.147	1.86321	5.05667e-06	1.43286e-05	cAMP-activated global transcriptional regulator CRP [Sulfurivermis fontis]				ko02020 Two-component system
H1__6505_1	3774.84	3796.77	1682.57	771.228	570.108	1079.37	-1.93468	4.08251e-07	1.34514e-06	capsid protein [CRESS virus sp.]
H1__1668_1	5.90609	9.35965	5.05307	33.2454	16.2829	17.8835	1.73004	2.56599e-05	6.53296e-05	capsid proteins [Cylindrotheca closterium RNA virus]
H2__23091_1	34.6542	15.3828	26.1785	98.2147	54.902	98.3183	1.72199	2.055e-05	5.32934e-05	capsid proteins [Cylindrotheca closterium RNA virus]
H3__16189_1	0	0.15777	0.069735	0.880764	6.92277	10.9054	6.34302	7.62689e-29	8.16346e-27	capsular biosynthesis protein [Myxococcales bacterium]
H4__6892_1	9.44598	6.51269	6.50235	1.43127	0.799769	2.45431	-2.26046	2.46601e-08	9.65122e-08	Capsular polysaccharide synthesis enzyme CpsB [Vibrio cyclitrophicus]
H3__13732_1	2.62824	2.30803	1.46068	10.5421	5.41451	9.60992	1.99829	2.21229e-06	6.55656e-06	carbamoyl phosphate synthase large subunit [Solemya pervernicosa gill symbiont]
H2__16966_1	0	0.850531	0.593588	1.44175	8.22899	16.9052	4.19903	2.98144e-19	5.9756e-18	carbamoyl-phosphate synthase (glutamine-hydrolyzing) large subunit [Myxococcaceae bacterium]
H2__10999_1	0	1.13303	0.438205	1.82459	7.994	14.1142	3.92644	5.15569e-17	7.14938e-16	carbamoyl-phosphate synthase (glutamine-hydrolyzing) large subunit [Myxococcaceae bacterium]
H3__17292_1	0	2.44095	2.17709	2.059	5.45979	8.00184	1.74817	0.000173776	0.00039246	carbamoyl-phosphate synthase (glutamine-hydrolyzing) small subunit [Myxococcaceae bacterium]
H2__15504_1	0	2.26791	1.5957	5.24718	7.99829	1.61264	1.9424	4.69149e-05	0.0001156	carbamoyl-phosphate synthase large subunit [Acidovorax wautersii]
H1__6260_1	4.13312	2.58469	0.947986	14.9488	31.5715	38.0127	3.46249	5.2773e-16	6.23288e-15	carbamoyl-phosphate synthase large subunit [Duganella sp. BK054]
H2__14909_1	3.05706	0.909223	2.351	3.74829	7.11794	6.48915	1.45757	0.0010768	0.00215529	carbamoyl-phosphate synthase large subunit [Thiobacillus denitrificans]
H2__19935_1	7.5819	0.110581	0.513213	4.13135	7.69508	4.78504	1.01721	0.00718163	0.0123945	carbamoyl-phosphate synthase small subunit [Gallionellaceae bacterium]
H6__10587_1	6.10562	6.22019	2.61189	3.56151	1.1222	2.56341	-1.04317	0.0125161	0.0206397	carbamoyl-phosphate synthase small subunit [Rhodocyclaceae bacterium]
H2__18491_2	0	0	0	0	14.0795	9.85417	12.962	3.70769e-22	1.23973e-20	carbamoyltransferase [Acidobacteriia bacterium AA117]
H2__10016_1	0.530389	0.574649	1.02869	0.444188	7.06463	5.71597	2.6301	2.00263e-08	7.90232e-08	carbamoyltransferase, partial [Acidobacteria bacterium]
H5__10222_1	5.67147	9.33702	2.15625	0	0	0	-12.4825	4.87054e-26	3.21752e-24	carbohydrate ABC transporter substrate-binding protein (CUT1 family) [Hydrogenispora ethanolica]
H1__11817_1	0	3.26134	1.50705	5.22011	5.38717	0.999698	1.28288	0.0084305	0.0143771	carbohydrate ABC transporter substrate-binding protein [Ardenticatenia bacterium]
H1__9637_1	0	0.121771	0.444043	7.53005	2.54212	9.51201	5.10581	5.04688e-19	9.74074e-18	carbohydrate ABC transporter substrate-binding protein [Bacillus sp. CGMCC 1.16541]
H4__7265_1	11.107	3.61015	5.22593	0	0	0	-12.6989	2.27107e-26	1.59735e-24	carbohydrate ABC transporter substrate-binding protein [Betaproteobacteria bacterium]
H1__13043_1	5.17684	5.39851	2.96273	11.0146	7.66917	9.78366	1.07212	0.0080528	0.0137843	carbohydrate ABC transporter substrate-binding protein [Caldilineae bacterium]
H3__16820_1	0	0	0.534522	6.62125	3.50638	11.27	5.31518	5.26082e-21	1.44066e-19	carbohydrate ABC transporter substrate-binding protein [Chloroflexi bacterium]
H1__928_1	0	1.14888	0.688003	12.7001	5.63074	10.7884	3.98444	1.94365e-17	2.88728e-16	carbohydrate ABC transporter substrate-binding protein [Chloroflexi bacterium]
H1__9075_1	1.41969	4.8452	0	9.17036	3.88504	7.05927	1.68241	4.19884e-05	0.000104017	carbohydrate ABC transporter substrate-binding protein [Chloroflexi bacterium]
H1__1267_1	3.16203	4.40473	2.01181	10.9078	7.32229	7.31597	1.41493	0.000674936	0.00139678	carbohydrate ABC transporter substrate-binding protein [Chloroflexi bacterium]
H4__8749_1	19.4213	9.35201	5.23163	4.21683	9.49059	2.89056	-1.03461	0.00689896	0.0119402	carbohydrate ABC transporter substrate-binding protein [Chloroflexi bacterium]
H5__9522_1	5.22079	14.0783	4.19301	1.91288	5.86784	3.27589	-1.08706	0.00325758	0.00599898	carbohydrate ABC transporter substrate-binding protein [Chloroflexi bacterium]
H5__148_1	7.08808	14.8578	3.66313	5.00171	0.259779	2.93707	-1.64285	8.13158e-05	0.000193342	carbohydrate ABC transporter substrate-binding protein [Chloroflexi bacterium]
H5__4528_1	14.0766	16.7126	4.00234	1.6562	3.11167	1.19363	-2.54439	1.20298e-09	5.58327e-09	carbohydrate ABC transporter substrate-binding protein [Chloroflexi bacterium]
H6__206_1	7.35154	13.0375	6.25366	0	2.04203	2.40296	-2.58267	1.82562e-10	9.51141e-10	carbohydrate ABC transporter substrate-binding protein [Chloroflexi bacterium]
H5__11396_1	4.1192	6.60082	6.91538	0	0.642836	1.92553	-2.77811	4.987e-11	2.81022e-10	carbohydrate ABC transporter substrate-binding protein [Chloroflexi bacterium]
H5__10121_1	9.8343	13.2654	4.69777	2.40216	0.679665	0.179633	-3.09019	3.2399e-12	2.15904e-11	carbohydrate ABC transporter substrate-binding protein [Chloroflexi bacterium]
H4__1418_1	27.5902	15.1614	5.92112	2.14052	1.14417	2.10089	-3.17523	2.40672e-13	1.90391e-12	carbohydrate ABC transporter substrate-binding protein [Chloroflexi bacterium]
H5__10534_1	5.55349	10.3382	0.453325	0.42281	0.253759	0.061479	-4.4634	1.01075e-19	2.21417e-18	carbohydrate ABC transporter substrate-binding protein [Chloroflexi bacterium]
H3__8799_1	0.318592	1.3692	0.747594	6.27751	1.96164	5.47669	2.49216	4.45805e-08	1.6792e-07	carbohydrate ABC transporter substrate-binding protein [Treponema sp. J25]
H2__10748_1	1.30337	0	0	1.77178	5.5827	6.66605	3.42422	1.97469e-13	1.58421e-12	Carbohydrate kinase [Candidatus Electrothrix aarhusiensis]
H2__11462_1	1.58671	2.3105	3.14354	5.82914	19.3999	20.5314	2.69978	5.99698e-10	2.89931e-09	carbohydrate porin [Geomonas soli]
H3__16991_1	2.36615	5.88602	1.42774	4.39253	21.4371	25.4941	2.4062	7.28046e-09	3.05098e-08	carbohydrate-binding protein [Sorangium cellulosum]
H6__8568_1	4.64188	5.65492	14.5559	0.428539	0.900192	1.3397	-3.21789	1.30206e-15	1.44214e-14	carbohydrate-binding protein [Streptomyces hoynatensis]
H4__5599_1	7.16324	7.80951	8.94853	2.46054	0.09845	0	-3.22314	1.2031e-13	9.98564e-13	carbohydrate-binding protein [Streptomyces sp. CNH099]
H3__9039_1	1.26593	6.27758	2.84001	5.28055	44.7548	38.0589	3.08439	9.72433e-13	7.03594e-12	carbohydrate-binding protein, partial [Marinimicrobium agarilyticum]
H2__10499_2	13.2483	8.23732	1.98051	0	1.15483	0	-4.34127	6.30702e-16	7.38312e-15	Carbon dioxide concentrating mechanism protein [Stanieria sp. NIES-3757]
H4__9095_2	9.07782	1.96707	5.60798	1.6472	1.1407	0.442174	-2.36505	2.38429e-07	8.1371e-07	carbon dioxide-concentrating protein CcmK [Aphanothece hegewaldii CCALA 016]
H2__7308_1	1.75023	1.87397	1.24246	7.54442	3.26013	10.0924	2.10161	2.43891e-06	7.2013e-06	carbon starvation protein A, partial [Chloroflexi bacterium]
H6__5938_1	4.2147	2.07772	3.49684	14.413	0.185363	10.2391	1.34298	0.00398143	0.00718832	carbon storage regulator [bacterium endosymbiont of Escarpia laminata]				ko02020 Two-component system
H3__13921_2	4.79539	3.40959	3.49134	4.9782	50.6604	42.4946	3.06836	7.46218e-13	5.49852e-12	carbonic anhydrase [Deltaproteobacteria bacterium]
H2__6814_1	3.05476	1.48623	1.30418	5.12462	42.2311	38.1252	3.8696	1.53207e-18	2.72097e-17	carbonic anhydrase [Geobacter metallireducens RCH3]
H2__927_1	3.89317	0.105451	1.50317	6.38501	9.53951	0	1.53276	0.000457795	0.000969665	carbonic anhydrase family protein [Pseudanabaena sp. ABRG5-3]
H2__41_1	0	0	1.12612	1.41015	7.94531	6.29976	3.79365	1.78083e-14	1.67439e-13	carbon-monoxide dehydrogenase catalytic subunit [Alphaproteobacteria bacterium CG_4_10_14_0_2_um_filter_63_37]		ko01120 Microbial metabolism in diverse environments
H1__1327_1	4.37981	5.90526	1.643	7.9473	3.36329	11.4965	0.93495	0.0197232	0.0315185	carbon-monoxide dehydrogenase catalytic subunit [Chloroflexi bacterium RBG_16_54_18]		ko01120 Microbial metabolism in diverse environments
H5__473_1	6.58547	9.8292	4.7949	3.44882	0	2.06578	-1.94281	1.70894e-06	5.1729e-06	carbon-monoxide dehydrogenase catalytic subunit [Desulfonema ishimotonii]		ko01120 Microbial metabolism in diverse environments
H2__10123_1	2.92643	1.73696	3.10297	9.13729	59.4841	81.5603	4.2728	1.04084e-21	3.22255e-20	carboxylate--amine ligase [Geothrix fermentans]
H5__7573_1	202.521	80.4989	48.107	41.6087	27.0309	43.6238	-1.56047	5.94003e-05	0.000143786	carboxyl-terminal protease [Stanieria cyanosphaera PCC 7437]
H6__5870_1	7.47567	9.93651	7.36304	0.828305	6.84679	0.459861	-1.60633	1.57758e-05	4.14648e-05	Carboxymuconolactone decarboxylase [Gallionella capsiferriformans ES-2]
H2__22963_1	11.9393	3.35369	13.8229	3.67244	6.6123	7.79	-0.687744	0.0274909	0.0425875	carboxymuconolactone decarboxylase family protein [Escherichia coli]
H2__542_1	19.8756	11.8438	1.42774	3.39843	6.556	1.02864	-1.59334	9.56307e-05	0.000224302	carboxypeptidase regulatory-like domain [Leptolinea tardivitalis]
H1__15236_1	11.4775	8.00129	8.84153	4.71976	0.577866	3.22825	-1.73156	6.84983e-06	1.89807e-05	Carboxypeptidase regulatory-like domain-containing protein [Aliifodinibius roseus]
H2__14585_1	0.059809	0	0.451114	1.28562	28.8558	6.29632	6.14786	1.57069e-30	2.13834e-28	carboxypeptidase regulatory-like domain-containing protein [Corallococcus carmarthensis]
H6__8379_1	6.94965	0.178668	8.914	3.3951	0	1.65671	-1.66643	1.3182e-05	3.51523e-05	carboxypeptidase regulatory-like domain-containing protein [delta proteobacterium PSCGC 5342]
H5__2206_1	13.3995	11.4243	1.71745	8.2146	4.62204	0.671875	-0.97421	0.020087	0.0320589	CarD family transcriptional regulator [Deltaproteobacteria bacterium]
H5__12912_1	26.5552	16.582	6.65538	8.92147	4.27372	2.0708	-1.70541	2.4885e-05	6.34566e-05	CarD family transcriptional regulator [Deltaproteobacteria bacterium]
H5__4376_1	5.29848	3.04427	1.41286	2.43158	33.6125	43.6594	3.02995	7.21846e-13	5.32719e-12	CarD family transcriptional regulator [Myxococcales bacterium]
H2__9309_2	11.8918	4.28948	8.38603	5.59693	46.4963	76.2109	2.38461	1.26305e-08	5.10575e-08	CarD family transcriptional regulator [Myxococcales bacterium]
H1__12843_1	2.21573	4.74907	2.51893	14.966	4.0674	6.73368	1.44171	0.000829185	0.00168494	carnitine dehydratase [Desulfobacteraceae bacterium]
H5__9764_2	7.64849	13.5055	2.58352	1.71137	0.924409	3.13542	-2.03966	8.06488e-07	2.55912e-06	carnitine dehydratase [Desulfobacteraceae bacterium]
H6__7383_1	5.55628	9.40037	4.13113	0.371199	2.381	2.42884	-1.88073	1.43214e-06	4.37021e-06	carnitine dehydratase [Desulfobacterales bacterium CG23_combo_of_CG06-09_8_20_14_all_52_9]
H5__12874_2	7.18717	9.7577	6.87098	1.04034	3.90238	8.54676	-0.819948	0.0205483	0.0327298	carnitine dehydratase [Syntrophobacteraceae bacterium CG07_land_8_20_14_0_80_61_8]
H5__3593_1	4.31938	13.1704	2.08328	1.98094	0	5.48527	-1.39006	0.000860716	0.00174463	carnitine dehydratase [Syntrophobacteraceae bacterium CG07_land_8_20_14_0_80_61_8]
H4__5492_2	12.0259	16.707	13.0549	3.73365	2.47151	6.22729	-1.74873	6.31236e-06	1.75784e-05	carnitine dehydratase [Syntrophobacteraceae bacterium CG07_land_8_20_14_0_80_61_8]
H5__10574_2	19.1066	9.54684	1.35635	3.51402	0.692022	1.53287	-2.38598	1.60434e-07	5.60757e-07	carnitine dehydratase [Syntrophobacteraceae bacterium CG07_land_8_20_14_0_80_61_8]
H1__13593_1	3.68876	1.52994	2.05771	9.23557	3.54883	9.6787	1.62586	9.35557e-05	0.000219699	carnitine dehydratase, partial [Deltaproteobacteria bacterium CG07_land_8_20_14_0_80_60_11]
H6__13523_1	11.126	6.89276	8.84717	7.71062	4.60874	3.69433	-0.746362	0.0292876	0.045133	catalase [Dehalococcoidia bacterium SM23_28_2]	antioxidant defense
H4__1381_1	9.11093	5.38642	4.32877	0.420561	0	1.83455	-3.05978	2.21964e-11	1.31855e-10	catalase/peroxidase HPI [Dechloromonas sp. CZR5]	antioxidant defense
H3__1098_1	5.01984	3.25669	2.18962	6.08651	7.07539	6.65046	0.920474	0.0284689	0.0439836	catalase/peroxidase HPI [Macromonas sp. BK-30]	antioxidant defense
H1__7463_1	8.1172	6.50347	1.46519	13.5843	8.05529	6.42244	0.802711	0.0310768	0.0477056	catalase/peroxidase HPI [Rhodocyclaceae bacterium]	antioxidant defense
H2__1873_1	0.997434	4.14413	0.610575	6.60998	9.76524	9.46338	2.16677	1.99348e-07	6.85901e-07	cation acetate symporter [Aromatoleum toluclasticum]
H5__9915_1	5.79468	7.24751	4.53252	1.42371	3.57686	1.58872	-1.4149	0.000119598	0.000277058	cation acetate symporter [Candidatus Dadabacteria bacterium]
H3__7050_1	10.5797	5.17563	1.2995	10.1396	18.967	15.7303	1.39435	0.000256179	0.000563836	cation acetate symporter [Chloroflexi bacterium]
H2__1794_1	5.32956	0.371205	0	3.66634	8.89743	1.99335	1.35204	0.000438249	0.000930596	cation acetate symporter [Chloroflexi bacterium]
H2__14271_1	4.35408	0.080541	1.68209	7.93768	6.81903	0.181048	1.28772	0.00225405	0.00425272	cation acetate symporter [Chloroflexi bacterium]
H6__6553_1	14.2832	9.76704	18.8617	9.1511	8.5679	4.1116	-0.974929	0.00314673	0.00580736	cation acetate symporter [Deltaproteobacteria bacterium]
H5__760_1	11.7818	7.05431	1.48107	2.272	0	0.594648	-2.82397	1.64914e-09	7.51064e-09	cation acetate symporter [Desulfobacter hydrogenophilus]
H2__4945_2	2.39213	1.62416	0.630061	4.94159	22.6444	6.13666	2.85874	7.50325e-12	4.73163e-11	cation acetate symporter [Desulfobacteraceae bacterium 4572_87]
H1__10539_1	3.31767	6.34511	0.90665	24.4525	10.4676	25.6366	2.51805	6.65392e-10	3.20167e-09	cation acetate symporter [Ectothiorhodospiraceae bacterium BW-2]
H4__5026_1	9.41767	0.881789	0.409243	5.45279	4.24418	15.3617	1.2263	0.000719976	0.00147607	cation acetate symporter [gamma proteobacterium symbiont of Stewartia floridana]
H3__1326_2	7.37292	7.4329	2.17016	23.8953	11.626	13.0294	1.51583	0.000125637	0.000290404	cation acetate symporter [Leptonema illini]
H2__2484_1	1.92672	1.1416	0.333032	9.05959	5.8257	3.84928	2.46048	7.96712e-09	3.32774e-08	cation acetate symporter [Methyloversatilis thermotolerans]
H2__13785_1	0.141969	2.58411	0.642481	5.27103	12.3627	14.3404	3.24556	8.51768e-13	6.19943e-12	cation acetate symporter [Rhodoferax sp.]
H2__20685_2	0.652223	1.92562	3.52557	11.2886	7.82687	12.0922	2.35364	1.00596e-07	3.61794e-07	cation acetate symporter [Sedimenticola selenatireducens]
H2__5776_2	0	2.55719	2.58001	7.16173	6.83426	2.49925	1.68241	0.00144513	0.00282506	cation acetate symporter [Sterolibacteriaceae bacterium J5B]
H2__21665_1	0.36126	4.24676	0	17.5897	7.46749	4.61914	2.6863	2.0607e-10	1.06198e-09	cation acetate symporter [Sterolibacteriaceae bacterium M52]
H1__14102_1	2.84537	0.086319	0.05723	5.39336	3.10346	5.43296	2.21934	6.34158e-08	2.33946e-07	cation acetate symporter [Sterolibacteriaceae bacterium M52]
H4__1601_1	21.1939	23.0553	4.80822	3.97419	1.38091	1.58153	-2.82163	3.14525e-11	1.81677e-10	cation diffusion facilitator CzcD-associated flavoprotein CzcO [Tepidicaulis sp. EA10]
H2__21266_1	0	0	1.01902	5.8036	7.13024	0.119135	3.67522	2.78917e-11	1.63177e-10	cation diffusion facilitator family transporter [Pseudomonas putida]
H6__4648_1	7.3144	3.51783	9.99321	1.91737	5.86885	2.03774	-1.08374	0.000910213	0.00183913	cation efflux system protein [Escherichia coli]
H5__7952_1	7.63724	10.9682	5.88296	3.33409	1.8581	0.55405	-2.09083	2.05201e-06	6.14811e-06	cation transport regulator [Legionella jamestowniensis DSM 19215]
H1__3664_1	9.74967	19.5948	15.2794	8.4146	0.857584	0.831074	-2.14266	1.9444e-07	6.69984e-07	cation transport regulator [Legionella jamestowniensis DSM 19215]
H5__3694_2	1.92672	4.25091	4.31566	11.2951	6.779	5.22569	1.15062	0.0223821	0.0352042	cation transport regulator ChaB [Chloroflexi bacterium]
H2__9358_1	10.8018	7.12773	6.22938	2.26583	9.17925	2.49698	-0.792983	0.0213396	0.0338417	cation:proton antiport protein [Escherichia coli]
H1__3522_2	0	8.3016	2.06401	11.4588	3.43862	7.1645	1.08953	0.0213473	0.0338417	cation-transporting ATPase [Streptomyces sp. SID5474]
H1__7546_2	47.6795	22.0423	20.6318	120.454	75.3567	142.978	1.9067	1.65405e-06	5.0158e-06	cbb3-type cytochrome c oxidase subunit 3 [Gammaproteobacteria bacterium]
H1__8693_1	37.039	34.8083	22.066	96.7667	37.1833	58.5122	1.03515	0.00987973	0.0166755	cbb3-type cytochrome c oxidase subunit 3 [Sulfurivermis fontis]
H3__1013_1	0	0.6125	4.95433	6.31261	4.04913	7.15951	1.65365	0.0021766	0.0041166	Cbb3-type cytochrome c oxidase subunit CcoN1 [Candidatus Accumulibacter sp.]
H1__14168_1	0	0	0	6.25377	3.82037	7.85921	12.5456	1.10848e-26	8.18213e-25	cbb3-type cytochrome c oxidase subunit II [Leptospira kmetyi]
H3__14358_1	0	0	0.327395	1.18144	8.83607	10.7829	5.97649	8.92127e-21	2.3371e-19	CBS domain-containing protein [Deltaproteobacteria bacterium]
H6__237_1	3.04728	0.727568	2.32679	10.7516	5.60898	2.30893	1.61294	0.00020912	0.000468003	CBS domain-containing protein [Sulfurivermis fontis]
H2__14219_1	16.6145	8.25219	3.01411	20.6258	35.0166	27.8805	1.5828	4.45727e-05	0.000110036	CBS domain-containing protein [Sulfurivermis fontis]
H1__10450_1	1.57131	0.446887	2.76537	28.0184	2.47631	10.2687	3.09032	5.26575e-12	3.38886e-11	cc42 [Rhodocyclaceae bacterium]
H1__7752_1	0	0	6.01606	41.6582	2.87014	12.2382	3.23751	2.04628e-10	1.05491e-09	CcoQ/FixQ family Cbb3-type cytochrome c oxidase assembly chaperone [Betaproteobacteria bacterium HGW-Betaproteobacteria-11]				ko02020 Two-component system
H3__9560_2	39.4978	2.9225	6.87863	8.4713	7.62637	3.12049	-1.35895	0.00142051	0.00277929	CcoQ/FixQ family Cbb3-type cytochrome c oxidase assembly chaperone [Gallionellaceae bacterium]				ko02020 Two-component system
H5__12162_1	7.72559	5.26334	1.38269	0	0.345531	0.892934	-3.53341	7.95178e-13	5.80643e-12	CDC48 family AAA ATPase [Candidatus Bathyarchaeota archaeon]
H5__12490_1	4.60949	1.03582	6.52421	8.34024	10.3616	8.44049	1.15707	0.0246219	0.0384545	CDGSH iron-sulfur domain-containing protein [Chloroflexi bacterium]
H4__4713_1	6.58422	6.36277	4.75256	2.90529	1.77482	1.26733	-1.57289	0.000146441	0.000335576	c-di-GMP phosphodiesterase [Escherichia coli]
H2__7520_1	4.17456	0.913282	3.39087	3.37283	9.46235	6.70631	1.20433	0.00937234	0.015878	CDP-diacylglycerol--glycerol-3-phosphate 3-phosphatidyltransferase [Escherichia coli]
H3__15791_1	0.234966	0.605885	0.685263	3.21404	5.00158	6.08875	3.22599	1.66009e-11	1.00103e-10	cell division protein FtsH [Actinomadura sp. LHW63021]
H1__11871_1	8.63916	9.66311	3.68777	3.52212	4.97491	0.953629	-1.2181	0.00156372	0.0030426	cell division protein FtsH [Anaerolineaceae bacterium]
H3__17099_1	0.616343	1.15486	3.86486	6.37625	5.48515	12.5473	2.11404	4.49073e-06	1.28007e-05	cell division protein FtsH [Burkholderiales bacterium RIFCSPLOWO2_12_67_14]
H4__3141_1	12.5675	8.13651	3.82244	4.01317	2.75012	2.97865	-1.33179	0.000907661	0.00183417	cell division protein FtsH [Burkholderiales bacterium]
H1__6966_1	7.7373	7.85999	1.35635	18.2405	5.61943	8.10808	0.914916	0.0144908	0.0236537	cell division protein FtsH [Desulfobacterales bacterium]
H4__1267_1	9.18805	10.1329	6.80294	2.63552	6.67307	5.78419	-0.791388	0.0206882	0.0329327	cell division protein FtsH [Escherichia coli]
H5__5190_1	7.48779	6.9104	4.49092	1.80696	4.28505	3.46049	-0.98338	0.00674764	0.0116959	cell division protein FtsH [Escherichia coli]
H2__17242_2	4.27638	0	0	6.91019	9.40379	1.68242	2.07248	5.56931e-06	1.56023e-05	cell division protein FtsH [Thiobacillus sp. GWE1_62_9]
H6__13801_1	3.32557	4.5539	9.84746	11.1017	12.2695	17.0873	1.19036	0.0145906	0.0238063	cell division protein FtsZ [Chloroflexi bacterium]
H5__1384_1	3.43787	8.47382	7.91204	1.87328	1.97721	0	-2.36321	4.28287e-09	1.84384e-08	cell division protein FtsZ [Deltaproteobacteria bacterium]
H4__9669_1	13.9619	26.0041	7.59364	6.40319	13.5341	6.7198	-0.835147	0.0202313	0.0322757	cell division/cell wall cluster transcriptional repressor MraZ [Chloroflexi bacterium]
H2__15597_1	8.63876	2.9416	8.15582	0	7.28853	2.32936	-1.03682	0.00256263	0.00479333	cell division/cell wall cluster transcriptional repressor MraZ [Escherichia coli]
H2__19445_1	11.9136	6.69131	1.29983	3.78856	4.34986	1.58077	-1.03397	0.0127617	0.0210219	cell envelope biogenesis protein OmpA [Desulfobacula sp. GWF2_41_7]
H2__3968_1	9.14855	4.54214	1.731	4.28502	62.0954	102.263	3.45069	1.20548e-16	1.58581e-15	cell filamentation protein Fic [Myxococcales bacterium]
H3__15815_2	4.70689	0.823792	2.82193	9.28622	4.37905	17.592	1.90351	8.6254e-06	2.3502e-05	cell shape determination protein CcmA [Gammaproteobacteria bacterium HGW-Gammaproteobacteria-1]
H3__14012_1	0.252094	0	0	0.615775	7.59469	13.0545	6.38151	3.57479e-26	2.429e-24	cell surface protein [Methanosarcina siciliae T4/M]
H2__13561_1	0	0	0	16.4641	10.8391	0	13.152	6.03764e-42	3.30558e-39	cell wall proline rich protein [Colletotrichum orchidophilum]
H1__8260_1	2.77059	1.34798	1.62972	9.44904	6.34546	1.82697	1.61562	0.000145382	0.00033339	Cell wall surface anchor family protein [Parcubacteria group bacterium GW2011_GWA1_40_21]
H6__9641_1	9.17119	5.7281	3.55117	1.43755	1.46673	4.38958	-1.33854	0.000699998	0.00144519	Cell wall surface anchor family protein [Parcubacteria group bacterium GW2011_GWA1_40_21]
H3__8711_1	0	2.82173	0.389755	2.19626	7.36339	6.07862	2.2827	7.70631e-07	2.45178e-06	cell wall-associated protease [Planctomycetes bacterium SRT547]
H6__9170_1	95.146	63.0917	72.5262	5.19075	7.81329	5.18068	-3.6654	1.7304e-19	3.63978e-18	cell wall-binding protein [Desulfitobacterium dichloroeliminans LMG P-21439]
H5__92_1	12.6661	9.51719	7.4894	6.81797	2.01159	3.89882	-1.22089	0.00146455	0.0028615	cellulase family glycosylhydrolase [Clostridium sp. KNHs205]
H5__4684_1	4.58983	12.6119	1.72207	5.72638	28.2917	29.1627	1.73912	1.43404e-05	3.785e-05	cellulase family glycosylhydrolase [Microbulbifer thermotolerans]
H6__9650_1	3.68133	5.40627	6.96685	3.66226	3.44417	1.93986	-0.827367	0.0100759	0.0169653	cellulase family glycosylhydrolase [Microbulbifer thermotolerans]
H3__10958_1	2.47779	3.6516	1.33086	6.2174	27.9616	29.2573	3.0875	2.03433e-13	1.6305e-12	cellulase family glycosylhydrolase [Steroidobacter sp. JW-3]
H2__21069_1	5.46597	2.09726	3.28516	3.00209	34.5371	43.4635	2.90014	4.09403e-12	2.67943e-11	cellulose 1,4-beta-cellobiosidase, partial [Streptomyces sp. NRRL WC-3549]				ko02020 Two-component system
H2__1635_1	1.45806	0.691132	6.10968	10.1206	26.2915	4.03932	2.29176	8.34381e-07	2.64432e-06	cellulose binding domain-containing protein [Actinoplanes teichomyceticus]
H2__13937_1	9.07782	1.72118	5.44496	0.633538	4.16354	4.42174	-0.817046	0.0213882	0.0338417	cellulose biosynthesis cyclic di-GMP-binding regulatory protein BcsB [Escherichia coli]
H3__7995_2	1.00175	4.18786	0.516002	2.84082	25.7252	23.3263	3.18439	4.3132e-14	3.823e-13	Cellulose-binding domain protein [Sandaracinus amylolyticus]
H2__10900_2	3.20484	2.31244	3.40206	4.19682	37.6452	30.7902	3.02518	1.95371e-12	1.3481e-11	Cellulose-binding domain protein [Sandaracinus amylolyticus]
H2__7648_1	0	0	1.68717	3.0212	8.39107	5.10334	3.28886	3.93165e-10	1.94936e-09	cellulose-binding protein [Jishengella sp. NA12]
H3__12472_1	1.74703	10.8647	8.22243	15.4307	7.80638	19.7764	1.04573	0.0226793	0.0356415	chain A iron centre cytochrome C protein [Desulfobulbaceae bacterium]
H5__9835_1	23.2625	30.5277	28.783	10.113	16.8293	17.6458	-0.88897	0.00692362	0.0119797	chain A iron centre cytochrome C protein [Desulfobulbaceae bacterium]
H2__17931_1	4.96891	5.22974	4.97158	14.3665	37.1953	18.6278	2.20979	1.89511e-07	6.53917e-07	chain A iron centre cytochrome C protein [Desulfobulbus sp.]
H6__6814_1	5.00947	1.0521	6.70424	10.9939	18.0999	4.59861	1.39993	0.0028254	0.00525474	chain A iron centre cytochrome C protein [Desulfobulbus sp.]
H6__2129_1	31.1343	5.95405	15.4867	4.72033	4.36756	1.37272	-2.32908	4.76342e-09	2.04056e-08	chain A iron centre cytochrome C protein [Desulfobulbus sp.]
H3__12478_1	4.73652	5.23615	1.29176	5.80441	6.99084	8.48553	0.917596	0.023972	0.0375335	chain A iron centre cytochrome C protein [Desulfurivibrio sp.]
H5__12730_1	5.86393	10.8711	5.40574	0	0	0	-12.8497	3.46135e-30	4.52604e-28	chain A iron centre cytochrome C protein [Nitrospirae bacterium GWC2_56_14]
H2__22932_3	8.63171	3.8642	0.120564	3.68972	22.7774	0.817531	1.1126	0.00439846	0.00788829	Chain A, Elongation Factor Tu [Escherichia coli BL21]
H2__6193_2	20.3959	9.44836	12.4732	1.25672	12.5421	6.92298	-1.03	0.00267398	0.00498849	Chain A, Ubiquitin-like protein SMT3,Beta sliding clamp [Saccharomyces cerevisiae S288C]
H2__2037_2	1.90202	7.54043	5.91229	2.02732	2.43349	1.91609	-1.26736	0.000604696	0.00125995	Chain D, Ribosomal RNA large subunit methyltransferase H [Escherichia coli]
H6__12411_2	12.6284	11.4497	13.1677	2.65649	7.86687	5.91599	-1.17978	0.000586322	0.00122435	Chain H, dTDP-4-amino-4,6-dideoxygalactose transaminase [Escherichia coli K-12]
H2__8445_2	5.4631	2.97799	0	11.8431	17.4194	2.18289	1.89697	7.50568e-06	2.06955e-05	Chain X, 50s Ribosomal Protein L28 [Escherichia coli K-12]
H3__1985_3	0	0.334	1.21795	1.02194	12.4927	9.80724	3.90693	7.1947e-15	7.12329e-14	chain-length determining protein [Aggregicoccus sp. 17bor-14]
H4__9277_1	11.0396	7.0298	0.706977	1.22109	3.02307	2.66329	-1.4423	0.000545914	0.00114497	chaperone DnaK [Acidisphaera rubrifaciens HS-AP3]
H4__2628_1	16.4332	11.4205	0.197527	2.30288	0.921417	3.68335	-2.02133	3.08654e-06	9.00761e-06	chaperone Hsp60, peptide-dependent ATPase, heat shock protein [Burkholderiales bacterium]
H2__17674_1	0.310761	1.69694	2.0939	5.101	6.06829	1.85428	1.66614	0.000667134	0.00138154	chaperone Hsp60, peptide-dependent ATPase, heat shock protein [Magnetospirillum sp. UT-4]
H3__18321_1	3.80404	5.56025	1.4259	15.1373	9.06473	9.13827	1.62728	5.47443e-05	0.000133857	chaperone Hsp60, peptide-dependent ATPase, heat shock protein [Sterolibacterium denitrificans]
H4__8335_1	18.2225	9.13769	2.80312	5.44673	3.63806	3.06574	-1.31156	0.00141838	0.00277555	chaperone Hsp60, peptide-dependent ATPase, heat shock protein [Verrucomicrobia bacterium]
H6__10989_1	4.89708	9.37636	13.6442	8.4713	0.706145	4.1059	-1.07139	0.00203505	0.00389193	chaperone Hsp70, co-chaperone with DnaJ [Magnetospirillum sp. UT-4]
H4__6682_1	19.9561	7.07687	3.86402	2.98794	1.2415	3.84332	-1.93594	2.33329e-06	6.89934e-06	chaperone protein ClpB [Hydrococcus rivularis NIES-593]
H2__21879_1	2.27216	2.48209	2.0754	3.64573	26.7702	41.2063	3.38995	2.68524e-15	2.8331e-14	chaperone protein DnaK [Anaeromyxobacter sp. PSR-1]
H5__5616_1	5.40725	10.7001	1.25009	4.73664	0.984048	1.5364	-1.25775	0.00275001	0.00512278	chaperone protein DnaK [Bacteroidetes bacterium OLB12]
H6__11466_1	2.27559	0.210468	17.3869	2.60298	1.36696	8.27939	-0.697972	0.00798712	0.0136786	Chaperone protein DnaK [Hydrogenophaga pseudoflava]
H6__2008_1	6.22875	0.624657	6.21228	0	0	0.614318	-4.40396	3.07868e-18	5.18693e-17	chaperone protein DnaK [Owenweeksia hongkongensis DSM 17368]
H5__6017_1	14.2843	6.55044	2.33853	0.519314	0.233758	0	-4.93798	1.25189e-20	3.18845e-19	chaperone protein DnaK [Rippkaea orientalis PCC 8802]
H2__9516_1	0	1.43452	1.48868	6.02633	6.22097	7.85129	2.78021	1.0138e-08	4.16386e-08	chaperonin GroEL (Hsp60, Cpn10) [Thiobacillus denitrificans ATCC 25259]
H2__14827_1	2.67571	3.89406	5.69085	9.2561	11.5452	5.73285	1.11363	0.0180718	0.0290559	chaperonin GroEL [Actinomadura umbrina]
H3__13805_2	2.60619	2.4213	4.06249	7.57552	6.36145	6.66465	1.18014	0.0115874	0.0193332	chaperonin GroEL [Alphaproteobacteria bacterium]
H6__4095_1	6.44513	7.48298	8.78226	3.77058	3.14953	4.34087	-1.01183	0.00324927	0.00598471	chaperonin GroEL [Anaerolinea thermolimosa]
H4__4591_2	24.7424	6.32858	3.61043	5.49856	2.73111	0.744379	-1.94998	5.27767e-06	1.49353e-05	chaperonin GroEL [Anaerolineaceae bacterium]
H2__8063_1	9.22149	14.4549	4.00458	12.3585	53.3954	75.2003	2.34814	5.52685e-09	2.35277e-08	chaperonin GroEL [Anaeromyxobacter sp. Fw109-5]
H2__18860_1	1.10852	1.44791	1.64124	5.83665	6.50041	2.72977	1.84297	5.99007e-05	0.000144951	chaperonin GroEL [Anaeromyxobacter sp. Fw109-5]
H3__7514_1	22.3801	34.5058	16.4788	50.382	244.244	292.544	3.00057	5.29912e-13	3.98531e-12	chaperonin GroEL [Anaeromyxobacter sp. K]
H5__6447_1	5.29673	16.9239	4.48828	1.72507	0.949059	1.75583	-2.59114	3.56367e-10	1.78587e-09	chaperonin GroEL [Bacteriodetes bacterium]
H5__4734_2	12.6481	15.9549	5.12687	7.81828	5.50591	2.58534	-1.08399	0.00486618	0.00866179	chaperonin GroEL [Betaproteobacteria bacterium]
H5__13273_1	17.0054	25.7572	5.74974	6.39781	9.19831	3.04075	-1.38005	0.000276433	0.000606169	chaperonin GroEL [Betaproteobacteria bacterium]
H4__6911_1	8.10176	7.62639	1.98899	2.14194	1.55103	0.081248	-2.23	1.15034e-07	4.11097e-07	chaperonin GroEL [Betaproteobacteria bacterium]
H6__2068_1	7.05004	11.4686	3.85326	2.19626	2.24683	1.7419	-1.85434	3.06407e-06	8.94342e-06	chaperonin GroEL [Burkholderiales bacterium]
H5__2257_1	6.19969	6.18675	2.48846	2.12542	0.095671	1.01985	-2.19735	3.56761e-07	1.18892e-06	chaperonin GroEL [candidate division KSB3 bacterium]
H6__5304_1	6.60125	0.690549	6.29529	0.611618	0.050056	0.630611	-3.39121	2.78727e-13	2.18048e-12	chaperonin GroEL [Candidatus Electronema sp. GS]
H4__135_1	11.7826	23.38	4.28517	10.571	2.34658	3.79006	-1.23929	0.00188799	0.00362682	chaperonin GroEL [Chitinivorax sp. B]
H5__5433_1	10.8119	12.8916	3.78321	4.08396	0.196087	0.047506	-2.66627	6.13549e-10	2.96422e-09	chaperonin GroEL [Chitinophagia bacterium]
H1__9824_1	4.77557	0.796012	4.01099	10.0498	4.80069	10.1098	1.38087	0.00136111	0.00266905	chaperonin GroEL [Chloroflexi bacterium]
H3__1713_1	4.65624	7.03227	2.72481	9.37334	8.79151	9.30671	0.930394	0.0235462	0.0369102	chaperonin GroEL [Chloroflexi bacterium]
H3__357_1	0.395225	0.337212	1.11787	2.26867	11.8632	11.2439	3.77545	4.94656e-15	5.01589e-14	chaperonin GroEL [Corallococcus sp. H22C18031201]
H2__22858_1	0	0.462607	2.69225	11.1248	5.48451	2.25309	2.57872	2.34066e-07	7.99896e-07	chaperonin GroEL [Deltaproteobacteria bacterium]
H1__1991_2	1.03747	1.70479	3.13004	6.33538	7.3765	6.19044	1.76042	0.000264853	0.000582068	chaperonin GroEL [Deltaproteobacteria bacterium]
H3__1377_1	1.51459	3.82895	3.22768	3.10061	9.57941	6.76266	1.18137	0.014375	0.0234777	chaperonin GroEL [Deltaproteobacteria bacterium]
H6__3672_1	7.41434	5.51603	4.26078	3.24265	2.60867	0.722295	-1.3865	0.000476191	0.00100647	chaperonin GroEL [Deltaproteobacteria bacterium]
H6__9947_1	17.8255	8.51204	8.86843	9.21509	2.07399	2.17067	-1.38697	0.000491469	0.00103718	chaperonin GroEL [Deltaproteobacteria bacterium]
H6__42_1	20.5409	14.423	10.9813	4.79686	5.75789	2.54944	-1.80965	2.35025e-06	6.94895e-06	chaperonin GroEL [Deltaproteobacteria bacterium]
H5__11121_1	8.33876	11.6036	3.90133	0.779319	0.574028	2.03971	-2.81186	1.28955e-10	6.86323e-10	chaperonin GroEL [Deltaproteobacteria bacterium]
H4__2052_1	10.8316	11.2357	1.22985	0.751054	1.22935	1.25092	-2.8488	1.97288e-10	1.01852e-09	chaperonin GroEL [Deltaproteobacteria bacterium]
H5__10724_1	5.39482	9.68723	4.22862	0.077515	1.18632	0.60864	-3.36429	3.49172e-13	2.68574e-12	chaperonin GroEL [Deltaproteobacteria bacterium]
H4__4104_2	8.4889	8.24318	6.94132	2.09291	1.81438	6.69504	-1.15866	0.00217888	0.00412049	chaperonin GroEL [Desulfobulbaceae bacterium]
H5__11586_1	5.40754	6.3206	5.34222	2.11339	1.84664	1.35572	-1.68259	1.86124e-05	4.85e-05	chaperonin GroEL [Desulfobulbus elongatus]
H5__12175_1	5.26323	7.6092	1.48868	0.428539	0	0.934677	-3.39421	9.9454e-13	7.17016e-12	chaperonin GroEL [Desulfococcus multivorans DSM 2059]
H4__772_1	25.748	6.2262	2.41248	1.82299	0	0.908816	-3.65247	1.64024e-15	1.78807e-14	chaperonin GroEL [Desulfococcus multivorans DSM 2059]
H6__6530_2	19.2949	9.24993	12.0384	7.75523	3.576	7.86604	-1.07986	0.00346261	0.00634845	chaperonin GroEL [Desulfopila aestuarii DSM 18488]
H5__2748_1	24.7145	19.2526	5.41474	6.96825	4.72045	4.72501	-1.5889	5.56772e-05	0.00013564	chaperonin GroEL [Desulfopila aestuarii DSM 18488]
H4__2475_1	17.0996	8.99583	10.2029	2.23548	2.59508	1.59104	-2.49834	6.51076e-10	3.13596e-09	chaperonin GroEL [Desulfopila aestuarii DSM 18488]
H6__10963_1	5.16668	2.29002	6.71427	0.19668	1.18042	1.60151	-2.24908	3.67463e-08	1.39725e-07	chaperonin GroEL [Desulfosarcina cetonica]
H6__9008_2	5.70924	2.69838	5.07591	1.45519	0.291123	0.352654	-2.68171	5.19087e-09	2.21442e-08	chaperonin GroEL [Desulfuromonadales bacterium]
H6__13621_2	14.4603	1.68722	19.5063	5.70576	7.58269	2.37042	-1.18692	0.000625093	0.0012995	chaperonin GroEL [Desulfuromonas acetexigens]
H6__8564_1	9.48773	11.1968	9.79823	5.0715	1.57179	0.942933	-2.00611	2.2096e-07	7.56601e-07	chaperonin GroEL [Flavihumibacter sp. SB-02]
H1__10865_1	3.93372	2.50391	0	5.62793	6.79665	0.059878	0.955205	0.0147831	0.0240981	chaperonin GroEL [Frankiales bacterium]
H2__22897_1	0.693619	3.507	0.077506	8.65955	6.37226	4.40153	2.18269	3.8624e-07	1.282e-06	chaperonin GroEL [Gammaproteobacteria bacterium HGW-Gammaproteobacteria-1]
H1__13415_1	1.784	1.24477	1.83	8.43644	5.20978	6.02199	2.01653	6.4661e-06	1.7973e-05	chaperonin GroEL [Gammaproteobacteria bacterium HGW-Gammaproteobacteria-1]
H2__19481_2	0.569875	3.02541	1.17805	2.66026	8.3544	5.07358	1.7523	0.0001129	0.000262309	chaperonin GroEL [Gammaproteobacteria bacterium HGW-Gammaproteobacteria-1]
H3__15385_1	8.60143	2.9225	8.23498	27.4309	27.2976	30.325	2.1057	6.61284e-07	2.11752e-06	chaperonin GroEL [Hydrogenophaga flava]
H4__8461_1	9.62278	8.73467	2.09548	4.58994	4.13214	0.581285	-1.13623	0.0055677	0.00982979	chaperonin GroEL [Hydrogenophaga flava]
H5__7_1	9.1313	9.07454	4.8818	1.84589	0.461605	1.83408	-2.47801	3.19337e-09	1.40046e-08	chaperonin GroEL [Leptolyngbya sp.]
H1__4924_2	1.92088	2.07675	4.29511	8.54546	4.92504	7.525	1.33984	0.00370897	0.0067685	chaperonin GroEL [Macromonas sp. BK-30]
H5__11404_1	0.96336	5.57102	0	13.0599	6.24939	1.74501	1.68754	9.63593e-05	0.000225962	chaperonin GroEL [Marmoricola pocheonensis]
H3__6876_1	2.24784	1.00611	1.63058	7.05685	8.94605	7.53871	2.26822	1.00756e-07	3.62334e-07	chaperonin GroEL [Microtetraspora niveoalba]
H4__3068_2	7.29299	2.6519	5.27469	1.95223	2.10902	3.40638	-1.02691	0.0079976	0.0136953	chaperonin GroEL [Microvirga massiliensis]
H5__7226_1	2.92811	4.71061	0.892335	10.23	25.5216	22.5392	2.77204	6.79861e-11	3.7579e-10	chaperonin GroEL [Myxococcus fulvus]
H2__6078_1	1.0704	0.432963	1.54294	5.29892	5.46086	1.58153	2.0173	3.2948e-05	8.28293e-05	chaperonin GroEL [Nocardioides ganghwensis]
H2__15403_1	3.94868	6.3006	1.59874	16.3342	18.7196	6.64438	1.81508	7.73947e-06	2.13093e-05	chaperonin GroEL [Nocardioides iriomotensis]
H1__12642_1	1.23698	4.23676	0.902895	9.31788	9.54675	2.51699	1.74503	2.70448e-05	6.87177e-05	chaperonin GroEL [Nocardioides iriomotensis]
H3__2489_1	8.13504	2.05658	1.29176	12.2712	3.45227	7.90766	1.04095	0.0055397	0.00978285	chaperonin GroEL [Paraburkholderia bannensis]
H5__8572_1	15.9045	9.64977	1.15162	2.2377	3.80519	0	-2.14329	1.64952e-06	5.00268e-06	chaperonin GroEL [Pedosphaera parvula Ellin514]
H5__2631_1	7.06808	8.75188	3.66287	4.79185	1.45911	2.33619	-1.18167	0.00319983	0.0058985	chaperonin GroEL [Proteobacteria bacterium]
H6__1929_1	2.23687	10.8275	7.31105	3.34261	1.73608	3.42092	-1.26107	0.000528824	0.00111142	chaperonin GroEL [Proteobacteria bacterium]
H1__6640_1	10.0825	5.56127	4.01637	48.8722	3.97361	4.46467	1.54338	6.47853e-05	0.000156042	chaperonin GroEL [Sphingomonas sp. FARSPH]
H4__7815_2	30.6052	29.7519	8.41197	17.8658	6.2168	6.63261	-1.16273	0.00313462	0.00578613	chaperonin GroEL [Steroidobacter agariperforans]
H5__7148_2	27.2646	22.3774	8.9519	13.9074	8.32252	3.32515	-1.19704	0.00177568	0.00342472	chaperonin GroEL [Steroidobacter agariperforans]
H2__6259_1	22.835	19.4699	5.4254	11.3145	10.5133	0.634291	-1.08731	0.00467456	0.00834373	chaperonin GroEL [Steroidobacter sp. JW-3]
H1__5513_1	0.79805	0.242101	1.04334	7.25157	4.14161	18.7754	3.85404	1.66095e-15	1.80884e-14	chaperonin GroEL [Sulfurisoma sediminicola]
H3__12324_1	3.99433	5.31073	1.11583	15.153	13.4248	24.6324	2.35189	3.54495e-09	1.54725e-08	chaperonin GroEL [Thioalkalivibrio sulfidiphilus]
H2__14438_2	2.62034	2.26007	1.70512	6.40054	23.139	3.76648	2.33788	3.17513e-08	1.22168e-07	chaperonin GroEL [Thiohalomonas denitrificans]
H1__8550_1	1.8371	4.28181	1.89258	9.06232	6.97606	0.763889	1.06823	0.0140444	0.0229728	chaperonin GroEL, chaperonin GroEL [Chloroflexi bacterium CSP1-4]
H2__9583_1	0.573917	3.48213	1.33471	8.20094	6.05783	1.22304	1.52149	0.000784425	0.00159967	chaperonin GroEL, partial [Actinobacteria bacterium]
H5__3197_1	7.50167	10.9551	7.18303	2.49516	0	2.72107	-2.29664	3.34596e-08	1.28428e-07	chaperonin GroEL, partial [Alphaproteobacteria bacterium]
H5__4400_1	8.77206	6.94391	2.5914	0.535674	1.39851	0.327137	-3.01551	1.10449e-11	6.8253e-11	chaperonin GroEL, partial [Bacteroidetes bacterium]
H6__14511_2	6.74352	9.3994	2.19949	0.979415	3.28644	0.466075	-1.954	4.41626e-06	1.26017e-05	chaperonin GroEL, partial [Betaproteobacteria bacterium]
H4__5623_1	20.5115	23.9736	13.069	14.0012	5.5609	8.86191	-1.01773	0.00717034	0.0123762	chaperonin GroES [Desulfopila aestuarii DSM 18488]
H6__11120_1	15.1101	11.6063	6.97606	1.58584	2.99131	1.12001	-2.56348	1.70281e-10	8.8929e-10	chaperonin GroL [Anaerolineae bacterium UTCFX2]
H6__5479_2	4.61637	14.1418	9.55816	1.50348	0.477714	0.771579	-3.36126	6.58433e-14	5.66897e-13	chaperonin GroL [Chitinophagaceae bacterium IBVUCB2]
H3__13283_1	2.06272	7.2203	0	15.0379	7.88557	8.85909	1.77524	9.48846e-06	2.5743e-05	chaperonin GroL [Chloroflexi bacterium GWC2_73_18]
H2__21489_1	7.27872	9.66049	4.76337	3.50356	7.15561	0.364969	-0.977008	0.00613972	0.0107722	chaperonin GroL [Desulfobacterales bacterium GWB2_56_26]
H5__2232_1	5.91005	7.27889	1.60019	1.28321	2.04386	1.50703	-1.61262	8.24506e-05	0.000195948	chaperonin GroL [Myxococcales bacterium 13_1_40CM_2_68_15]
H6__2727_1	5.01843	4.51968	4.49488	5.89927	0.068972	0.601562	-1.09455	0.00638708	0.0111794	chaperonin GroL [Nitrospirae bacterium GWC2_57_9]
H4__8341_1	26.0513	4.25301	3.14102	6.58879	4.93261	2.17829	-1.28747	0.00211763	0.00404041	chaperonin GroL [Sulfuritalea hydrogenivorans sk43H]
H6__2379_1	20.8932	12.3573	8.74179	10.2069	1.78292	4.85114	-1.318	0.000862203	0.00174755	chaperonin GroL [Sulfuritalea hydrogenivorans sk43H]
H1__12488_2	0.837127	2.18684	1.44989	7.90655	6.8725	2.9336	1.98447	2.09114e-05	5.4179e-05	chaperonin GroL [Thauera sp. SWB20]
H2__12517_1	6.09511	10.5238	7.53165	21.1602	16.312	14.2048	1.09737	0.01098	0.0183899	chaperonin GroL, partial [Comamonadaceae bacterium CG2_30_57_122]
H2__1689_1	36.7285	19.797	6.51898	4.61945	8.05475	5.68463	-1.77973	5.24366e-06	1.48419e-05	chaperonin, 60 kDa protein [Stanieria sp. NIES-3757]
H2__7156_1	5.42263	2.10902	7.20123	11.004	16.3884	15.4077	1.53838	0.000891378	0.00180352	chaperonins cpn10 (10 kDa subunit) [Azoarcus sp. CIB]
H3__8764_1	3.43919	1.6366	3.18742	4.74393	6.34683	13.6809	1.58356	0.000306572	0.000667738	chemotaxis protein [bacterium]
H3__1404_1	2.71717	1.08657	1.14271	5.0683	1.60784	11.6229	1.88666	5.50631e-06	1.5432e-05	chemotaxis protein [Candidatus Accumulibacter sp. 66-26]
H3__14737_1	3.82133	0.596677	0.339087	8.07127	6.42592	10.5385	2.3951	4.12743e-09	1.77853e-08	chemotaxis protein [Gammaproteobacteria bacterium HGW-Gammaproteobacteria-1]
H1__14779_1	2.75065	1.74966	0.401551	5.07163	5.85357	3.44139	1.55074	0.000117905	0.000273294	chemotaxis protein CheA [Desulfuromonas acetexigens]
H3__19015_1	0	4.72557	0.753527	4.46959	5.34193	8.2022	1.71654	0.000106601	0.000248577	chemotaxis protein CheV [Chromatiaceae bacterium 2141T.STBD.0c.01a]				ko02020 Two-component system
H2__16504_2	2.80803	1.74244	5.56231	5.57033	9.99207	12.2944	1.46158	0.00158193	0.00307505	chemotaxis protein CheV [Sulfuriflexus mobilis]				ko02020 Two-component system
H6__10336_1	9.44093	0.954684	5.10891	0.614954	0	0	-4.64933	2.26568e-16	2.858e-15	chemotaxis protein CheW [Deltaproteobacteria bacterium HGW-Deltaproteobacteria-6]				ko02020 Two-component system
H5__10075_1	6.07524	8.75434	2.87155	0	0	0.828579	-4.41209	1.71502e-14	1.6141e-13	chemotaxis protein CheW [Gammaproteobacteria bacterium]
H1__3069_1	0	0	0	14.6981	0	5.63772	12.727	2.81652e-30	3.72123e-28	chemotaxis protein CheW [Ideonella dechloratans]				ko02020 Two-component system
H2__254_1	5.53841	3.50034	1.88238	5.66185	6.40525	10.1851	1.02663	0.0105972	0.0177923	Chemotaxis protein methyltransferase [Planctomycetes bacterium Mal64]
H3__17385_1	1.29007	0.578147	0	5.32833	8.40743	2.54923	3.12176	3.56681e-12	2.36881e-11	chemotaxis protein, partial [gamma proteobacterium symbiont of Stewartia floridana]				ko02020 Two-component system
H2__18844_1	0	0.909223	0.244896	0.036604	5.33846	6.99372	3.41844	4.98702e-13	3.76248e-12	chitinase [Paenibacillus sp. MEC069]
H2__1512_1	0	0	9.88371	5.79105	67.562	5.20695	2.99029	7.41563e-10	3.52715e-09	chitin-binding protein [Planomonospora sphaerica]
H3__2642_2	3.07923	1.58803	0.836105	4.75356	12.4049	6.50945	2.10395	6.39753e-07	2.05082e-06	chloramphenicol acetyltransferase, partial [Escherichia coli]
H3__4072_1	0	0	0.360093	0.660823	5.35421	9.12261	5.38194	1.08176e-21	3.32085e-20	Chlorophyllase enzyme [Pseudomonas xinjiangensis]
H2__8169_1	1.81277	1.97976	0.036461	0	15.3712	22.4368	3.30264	4.8219e-15	4.89405e-14	chlorophyllase-like protein [Hungateiclostridium alkalicellulosi]
H6__14114_1	40.1652	20.8102	8.56753	6.65075	4.46266	6.55915	-1.97621	7.3967e-07	2.35702e-06	chloroplast carbonic anhydrase [Heterocapsa triquetra]
H1__4231_1	6.97606	9.78786	2.63085	2.0448	1.3295	1.98216	-1.85573	2.44201e-05	6.2319e-05	chloroplast light-harvesting complex I protein precursor, partial [Euglena gracilis]
H4__3372_1	22.1981	21.2865	5.85158	2.39891	4.43762	3.29701	-2.28317	6.09253e-09	2.57071e-08	choice-of-anchor B domain-containing protein [Ornithinimicrobium pekingense]
H3__1294_1	0.931926	1.41357	0.208269	1.61874	13.0017	14.9609	3.53245	2.56737e-16	3.19984e-15	choice-of-anchor D domain-containing protein [Acidobacteria bacterium AB60]
H3__4264_1	0	0.603234	0.591229	1.92595	12.3804	17.8344	4.74648	1.90189e-22	6.71012e-21	choice-of-anchor D domain-containing protein [Geobacter bremensis]
H6__786_1	11.4783	4.06248	6.13243	5.23365	0.673092	3.17989	-1.25382	0.00125621	0.002474	choice-of-anchor D domain-containing protein [Ignavibacteriae bacterium]
H6__5291_1	41.0804	11.3247	16.5392	5.64754	12.5896	4.16456	-1.62169	1.70081e-05	4.45332e-05	choice-of-anchor D domain-containing protein, partial [Bacteroidetes/Chlorobi group bacterium MS-B_bin-24]
H4__6803_1	6.0295	7.76182	5.82432	3.87576	0	6.01877	-0.987085	0.00956068	0.0161761	choice-of-anchor D domain-containing protein, partial [Calditrichaeota bacterium]
H2__6377_1	0	0.583623	0.32585	0.613371	10.4739	9.16615	4.47245	4.19144e-21	1.174e-19	choice-of-anchor D domain-containing protein, partial [Chloroflexi bacterium]
H5__5226_1	4.47125	12.3968	5.71288	3.2944	0.902638	4.43616	-1.38683	0.000322009	0.000698921	choice-of-anchor E domain-containing protein [Siccirubricoccus sp. 1-3]
H6__10834_1	18.1889	14.3109	14.7145	5.37984	1.90465	2.79503	-2.22746	1.48138e-08	5.94977e-08	choice-of-anchor E domain-containing protein [Siccirubricoccus sp. 1-3]
H4__8933_1	22.0958	6.46681	1.8758	0.480641	1.22599	1.71225	-3.15317	4.93234e-13	3.72271e-12	chorismate synthase [Aphanothece hegewaldii CCALA 016]
H6__13926_1	5.34729	4.41594	7.40913	2.6123	2.61305	2.83615	-1.09068	0.0019383	0.0037181	CHRD domain-containing protein, partial [Caldilineae bacterium]
H2__5946_2	3.73046	1.68666	2.70548	2.66355	29.5319	14.921	2.53578	6.73953e-09	2.83319e-08	chromate reductase [Vulcaniibacterium tengchongense]
H2__12191_1	5.04965	4.65384	10.7994	18.1738	18.6101	7.19214	1.10078	0.0225569	0.0354609	chromosomal replication initiation protein DnaA [Chloroflexi bacterium RBG_19FT_COMBO_56_12]				ko02020 Two-component system
H2__16279_1	3.67828	2.11808	4.86367	3.8601	13.3012	5.63214	1.09619	0.0250385	0.0390617	chromosomal replication initiation protein DnaA [Escherichia coli]				ko02020 Two-component system
H1__6522_1	24.8162	2.63675	4.94314	5.62244	7.90883	3.06574	-0.964767	0.0152537	0.0248132	chromosomal replication initiator protein DnaA [Serratia marcescens]				ko02020 Two-component system
H1__14336_2	2.12659	2.58902	2.58888	9.07667	8.46671	8.68202	1.84368	2.19858e-05	5.64287e-05	Chromosome partition protein Smc [Thiotrichales bacterium HS_08]
H3__8825_1	6.84125	3.85431	0	10.9813	8.68252	8.24751	1.38359	0.000329933	0.000715078	chromosome partitioning protein [Gammaproteobacteria bacterium HGW-Gammaproteobacteria-1]
H2__609_3	1.18778	3.92296	3.17894	4.90416	32.5902	64.0474	3.61413	2.11892e-16	2.67863e-15	chromosome partitioning protein [Myxococcales bacterium]
H3__10797_1	3.5001	0.707872	3.66073	1.18553	29.6786	43.5595	3.24107	1.5782e-13	1.28702e-12	chromosome partitioning protein [Myxococcales bacterium]
H2__2571_1	0	0	0.180847	0	6.12934	6.85959	6.14297	8.61815e-23	3.21027e-21	chromosome partitioning protein ParB [Myxococcales bacterium]
H2__2153_1	0.206856	1.00405	2.55876	1.69772	20.3786	27.2602	3.70909	1.46111e-15	1.61103e-14	chromosome segregation protein SMC [Myxococcales bacterium]
H3__5555_1	12.0966	15.185	8.59953	4.68687	10.151	6.45939	-0.752473	0.0290051	0.0447474	CidB/LrgB family autolysis modulator [Escherichia coli]
H5__293_2	7.35657	8.56475	1.65488	1.82847	0.624381	1.37518	-2.19806	4.92382e-07	1.60835e-06	citramalate synthase [Deltaproteobacteria bacterium]
H5__3442_1	12.2656	9.22518	6.9097	3.38142	1.92498	4.03463	-1.60395	3.69887e-05	9.2102e-05	citrate (Si)-synthase [Deltaproteobacteria bacterium]
H5__1508_1	19.1028	14.1387	3.77278	1.12437	0.647822	4.51229	-2.55765	8.7817e-10	4.15535e-09	citrate (Si)-synthase [Deltaproteobacteria bacterium]
H5__2130_1	15.4138	12.4768	3.39087	2.31694	0	2.40037	-2.72849	4.69776e-10	2.31054e-09	citrate (Si)-synthase [Deltaproteobacteria bacterium]
H4__7473_1	16.2895	19.4833	4.90282	2.96638	1.18119	0.646991	-3.0839	7.08666e-13	5.23347e-12	citrate (Si)-synthase [Deltaproteobacteria bacterium]
H6__2646_1	22.0494	28.649	13.2258	6.67081	0.443026	0.381627	-3.09176	1.56858e-13	1.27944e-12	citrate (Si)-synthase [Deltaproteobacteria bacterium]
H3__4900_1	0.99904	2.79397	1.0675	7.80894	6.75546	5.53536	2.04733	2.36384e-06	6.98777e-06	citrate (Si)-synthase [Ignavibacteriae bacterium]
H2__1926_1	1.5588	0	1.66988	6.15837	7.21333	0.693258	2.12206	8.5051e-06	2.31842e-05	citrate (Si)-synthase [Roseiflexus castenholzii]
H3__18958_1	0	1.6498	3.57318	6.37625	4.656	5.93369	1.69912	0.0007949	0.00162016	citrate (Si)-synthase [Roseiflexus castenholzii]
H1__6962_1	0	0.708924	0.772179	5.41455	5.75543	3.07333	3.26293	1.10664e-10	5.92038e-10	Citrate synthase [Hydrogenophaga pseudoflava]
H4__8604_1	16.7448	2.0754	2.8503	0.381959	7.33573	2.99909	-1.01566	0.00803042	0.0137481	clamp-binding protein CrfC [Escherichia coli]
H2__17946_1	0.621881	0.235821	0.54723	0.113927	6.52991	8.58098	3.43506	2.83894e-13	2.2193e-12	class 1 fructose-bisphosphatase [Sterolibacteriaceae bacterium M52]		ko01120 Microbial metabolism in diverse environments
H4__4177_1	6.41271	3.24232	6.9097	1.09399	4.34239	2.95005	-0.981731	0.00365658	0.00667979	class 1b ribonucleoside-diphosphate reductase subunit alpha [Escherichia coli]
H3__4462_1	1.67096	1.08624	0.780201	6.18063	5.98411	14.1417	2.8936	4.51983e-10	2.22878e-09	class F sortase [Thermomonospora sp. CIF 1]
H2__20718_1	3.02218	5.57621	3.7878	12.825	16.2276	16.9564	1.89293	7.12094e-06	1.9704e-05	class I fructose-bisphosphate aldolase [Chloroflexi bacterium]
H4__3629_1	19.9225	8.61915	5.23262	1.73917	1.56571	0	-3.35207	4.6107e-14	4.07105e-13	class I SAM-dependent methyltransferase [Anaerolineaceae bacterium]
H2__6841_3	2.46114	5.82367	5.02443	5.00171	51.7826	66.4197	3.21026	1.53364e-13	1.25202e-12	class I SAM-dependent methyltransferase [Spirochaetae bacterium HGW-Spirochaetae-10]
H6__15108_1	7.33506	6.93881	5.51265	4.46959	2.49752	0	-1.50548	0.00013985	0.000321342	class II fructose-bisphosphatase [Leptolyngbya sp. KIOST-1]
H3__10954_1	7.40739	0.82148	1.3704	5.35979	3.38072	10.0371	0.967798	0.00899396	0.015276	class II fumarate hydratase [Chloroflexi bacterium]		ko01120 Microbial metabolism in diverse environments
H3__15082_2	2.7365	0	3.44001	0	26.9072	51.4011	3.66366	1.69415e-15	1.84393e-14	class II glutamine amidotransferase [Myxococcales bacterium]
H2__21932_1	0.860875	2.68414	7.31082	8.13085	41.9	14.921	2.58057	4.00346e-08	1.5151e-07	class III cytochrome c [Desulfurivibrio sp.]
H5__5313_1	17.491	15.0235	11.2676	0	0	0	-13.8332	2.38515e-37	8.06731e-35	Class III cytochrome C family [Malonomonas rubra DSM 5091]
H3__16824_1	1.06012	3.3947	0.533063	6.32984	1.60594	6.12479	1.4946	0.000318875	0.000692413	class III cytochrome C family protein [bacterium BMS3Abin02]
H3__18942_2	0	0	0	1.95883	5.61099	5.90362	12.1332	2.10479e-21	6.15361e-20	ClpB protein [Hyalangium minutum]
H5__5487_1	15.0211	19.7788	6.5889	1.0617	3.26099	4.30439	-2.2619	1.62426e-08	6.49825e-08	CO dehydrogenase/CO-methylating acetyl-CoA synth ase complex subunit beta [Desulfonema ishimotonii]
H6__10478_1	5.26199	5.50183	5.26613	13.6268	6.96516	10.1466	0.93915	0.0306703	0.047133	CO dehydrogenase/CO-methylating acetyl-CoA synthase complex subunit beta [Chloroflexi bacterium]
H3__2275_2	0.586393	2.54131	3.91741	2.94654	67.79	58.9822	4.20204	2.17853e-19	4.4784e-18	Co2+/Mg2+ efflux protein ApaG [Anaeromyxobacter sp. RBG_16_69_14]
H3__8751_1	0.646577	0.524906	0.746404	0.533866	8.2506	15.7272	3.6738	5.16236e-17	7.15602e-16	CoA activase [Myxococcales bacterium]
H2__22517_1	12.758	1.79694	7.05668	0.534226	3.84754	2.79645	-1.58971	4.87561e-05	0.000119916	CoA binding domain protein [Escherichia coli MS 187-1]
H1__13518_1	0	0.045664	0.847718	7.17708	3.54838	6.05621	4.22689	2.22648e-15	2.38513e-14	CoA transferase [Deltaproteobacteria bacterium]
H5__4765_1	6.21462	10.8304	3.36871	3.61738	4.92363	2.47964	-0.889153	0.0156688	0.0254427	CoA transferase [Deltaproteobacteria bacterium]
H6__764_1	8.20066	19.5323	6.37279	5.69483	2.80187	7.16366	-1.12275	0.00301802	0.00558635	CoA transferase [Deltaproteobacteria bacterium]
H6__6407_1	9.96039	7.95168	7.50066	5.35485	1.84446	3.69676	-1.22152	0.00108508	0.00217027	CoA transferase [Deltaproteobacteria bacterium]
H3__5401_1	5.85426	3.82173	5.25399	0.651639	1.43402	3.7269	-1.36051	0.000422796	0.000902053	CoA transferase [Deltaproteobacteria bacterium]
H6__10381_1	4.4686	11.646	7.63968	1.82581	1.21491	4.84793	-1.58997	3.50386e-05	8.74666e-05	CoA transferase [Deltaproteobacteria bacterium]
H5__11276_2	7.83533	7.98817	4.73646	1.50601	1.3558	2.66427	-1.89494	1.6966e-06	5.13929e-06	CoA transferase [Deltaproteobacteria bacterium]
H3__14138_1	0	0	0	0.198159	7.13579	12.6202	12.6997	1.78669e-24	8.9337e-23	CoA-binding protein [Desulfuromonas sp. TF]
H3__12948_1	2.69149	7.50333	3.63626	11.9639	71.6087	82.4296	3.58493	5.79893e-17	7.97751e-16	CoA-binding protein [Holophagaceae bacterium]
H2__21859_2	1.54138	2.48413	2.03452	6.40054	14.7443	19.8726	2.75823	8.07347e-10	3.82805e-09	CoA-binding protein [Zoogloea sp.]
H5__533_1	7.27994	8.89204	1.7725	0.074873	0.337024	0.326606	-4.59719	7.36235e-21	1.96731e-19	CoA-disulfide reductase [Fusibacter sp. 3D3]
H3__5638_1	1.10852	0.7006	0.04645	0.090257	7.55672	6.73256	2.95205	2.4234e-11	1.42623e-10	CoA-disulfide reductase [Spirochaetes bacterium RBG_13_68_11]
H6__8895_1	30.6235	8.54402	3.27119	5.73612	0.418703	0.743893	-2.62046	2.65086e-09	1.17697e-08	CoA-disulfide reductase, partial [Bacteroidetes bacterium]
H5__12851_1	7.6266	19.9095	3.79455	2.2747	0.77676	6.29572	-1.74465	1.70527e-05	4.46405e-05	coagulation factor 5/8 type [Thermogemmatispora aurantia]
H1__11273_2	98.9256	26.698	12.568	25.7507	13.6591	7.06667	-1.57204	9.70864e-05	0.000227534	coat protein [Dragonfly larvae associated circular virus-8]
H5__2006_1	35.0824	16.5913	11.1213	1.80407	1.9419	0.205295	-3.98923	4.15411e-20	9.69444e-19	coat protein [Sitke waterborne virus]
H2__11812_1	1.99553	0.887188	2.38745	1.41188	6.90005	6.45213	1.48564	0.00176193	0.00340158	CoB--CoM heterodisulfide reductase iron-sulfur subunit A family protein [Sterolibacteriaceae bacterium M52]
H4__1653_1	21.3421	5.05818	8.94296	0.724043	0.912557	3.41106	-2.80701	5.75367e-10	2.78647e-09	cobW and HupF HypC domain containing protein [Trichuris trichiura]
H2__19484_2	2.78304	0.162361	0.107647	6.06587	10.5451	4.01466	2.75491	1.05422e-09	4.92198e-09	cobyric acid synthase [Dehalogenimonas alkenigignens]
H2__23105_2	19.3268	18.8757	7.13132	9.50959	4.03595	5.33344	-1.26367	0.00168897	0.00327058	co-chaperone GroES [Anaeromyxobacter sp. RBG_16_69_14]
H5__4734_1	12.7846	14.8104	5.15695	0.823599	6.17877	0	-2.22518	1.18363e-07	4.19137e-07	co-chaperone GroES [Betaproteobacteria bacterium RIFCSPLOWO2_12_FULL_66_14]
H6__14511_1	6.60303	7.67157	5.29824	0	0.741453	4.3112	-1.95311	8.38461e-06	2.28998e-05	co-chaperone GroES [Betaproteobacteria bacterium]
H1__15944_1	4.72742	0	5.80294	23.5023	9.29491	1.77781	1.71489	0.00022756	0.000506976	co-chaperone GroES [Candidatus Accumulibacter sp. 66-26]
H1__2348_1	0.310047	5.52588	1.09132	3.18079	5.18165	7.7965	1.22162	0.0122878	0.0202948	co-chaperone GroES [Deltaproteobacteria bacterium RIFOXYD12_FULL_55_16]
H6__9008_1	8.52483	12.1587	7.29357	6.58879	1.9026	4.1214	-1.14917	0.00316183	0.00583438	co-chaperone GroES [Deltaproteobacteria bacterium]
H2__17270_1	10.9843	5.48346	3.91523	3.93969	2.07912	1.54077	-1.43063	0.00100017	0.00201023	co-chaperone GroES [Deltaproteobacteria bacterium]
H5__13148_1	19.7632	27.5468	3.82732	8.61109	2.11424	4.55308	-1.74268	3.29431e-05	8.28225e-05	co-chaperone GroES [Deltaproteobacteria bacterium]
H6__12427_2	7.5659	8.2329	3.80439	1.92843	0.434021	3.64524	-1.70571	0.000154992	0.000352064	co-chaperone GroES [Gammaproteobacteria bacterium]
H2__6060_1	6.674	0	8.04021	17.6607	11.2517	31.8821	2.04651	4.38566e-06	1.25195e-05	co-chaperone GroES [Hydrogenophaga sp.]
H1__10527_2	1.02758	1.07158	2.77729	10.0401	7.11794	3.83218	2.10513	2.21159e-05	5.67492e-05	co-chaperone GroES [Kiloniellaceae bacterium]
H1__1991_1	10.054	15.9941	11.529	21.9227	66.4342	95.6302	2.29159	5.43425e-08	2.0146e-07	co-chaperone GroES [Myxococcales bacterium 13_1_40CM_2_68_15]
H5__9451_1	2.23014	6.84602	2.29618	13.2813	13.6381	0.814715	1.28591	0.00346031	0.00634455	co-chaperone GroES [Nocardioides sp.]
H6__104_1	13.2061	0.745847	5.08631	4.39253	1.23575	1.43707	-1.42968	0.0011905	0.00236774	co-chaperone GroES [Planctomycetes bacterium]
H6__13088_2	9.08311	8.14125	5.53612	2.55484	1.08948	1.17311	-2.23949	4.99204e-07	1.62902e-06	co-chaperone GroES [Rhodocyclaceae bacterium]
H3__2354_1	5.75183	0.150423	10.6713	8.33288	16.7481	14.7088	1.26337	0.01627	0.0263454	cold shock protein (beta-ribbon, CspA family) [Thiohalomonas denitrificans]
H3__18255_1	4.58838	2.63628	8.11013	50.5367	54.9134	62.105	3.4495	1.22777e-14	1.17426e-13	cold-shock DNA-binding domain protein [Anaeromyxobacter dehalogenans 2CP-1]
H2__9737_1	2.77674	20.9088	3.09168	8.52667	3.83811	2.19787	-0.878597	0.0315886	0.0484355	cold-shock DNA-binding protein [Georgenia soli]
H2__17523_2	11.5037	13.5381	0	25.9676	14.8291	18.2592	1.23765	0.00129344	0.00254363	cold-shock DNA-binding protein family [Desulfopila aestuarii DSM 18488]
H1__10250_2	0	0	0	5.55681	8.71877	0	12.2166	3.50104e-16	4.2487e-15	cold-shock protein [Actinobacteria bacterium]
H2__2964_1	3.63113	3.54072	4.08644	13.1776	31.0269	3.24261	2.07504	6.34435e-06	1.76636e-05	cold-shock protein [Actinobacteria bacterium]
H2__15717_1	10.4676	3.51136	3.94758	5.11369	1.23944	0.17159	-1.45768	0.00194901	0.00373685	cold-shock protein [Desulfobacteraceae bacterium]
H3__3424_3	37.9201	14.676	9.9269	27.883	257.381	305.741	3.24065	6.92399e-15	6.89518e-14	cold-shock protein [Myxococcaceae bacterium]
H1__2517_1	0	3.911	3.98926	4.06955	22.8542	24.6837	2.70714	2.45349e-08	9.60668e-08	cold-shock protein CspA [Corallococcus coralloides DSM 2259]
H6__2643_1	33.5993	8.43424	20.4047	7.51353	10.1982	11.4965	-1.09597	0.00259266	0.00484699	ComEA family DNA-binding protein [Desulfacinum infernum]
H5__5335_1	3.05706	9.54684	5.5761	1.28848	3.90169	4.7519	-0.870538	0.0105732	0.0177543	CO-methylating acetyl-CoA synthase precursor /acetyl-CoA decarbonylase/synthase beta subunit [Desulfococcus multivorans DSM 2059]
H3__2277_1	7.76233	5.51911	2.8054	2.51227	1.62159	4.09409	-0.967018	0.0144916	0.0236545	CO-methylating acetyl-CoA synthase precursor /acetyl-CoA decarbonylase/synthase beta subunit [Desulfococcus multivorans DSM 2059]
H5__768_1	8.61018	9.7441	2.89197	1.84026	1.27212	3.09632	-1.77435	8.51827e-06	2.32192e-05	CO-methylating acetyl-CoA synthase precursor /acetyl-CoA decarbonylase/synthase beta subunit [Desulfococcus multivorans DSM 2059]
H4__6986_1	11.5692	10.2288	2.30206	1.99477	1.41488	1.68756	-2.24058	1.3437e-07	4.7366e-07	CO-methylating acetyl-CoA synthase precursor /acetyl-CoA decarbonylase/synthase beta subunit [Desulfococcus multivorans DSM 2059]
H3__18925_1	2.0677	3.24326	2.52839	6.70358	4.21621	11.7769	1.53332	0.000344567	0.000745416	conserved domain protein [Dehalococcoides mccartyi CBDB1]
H5__465_1	11.3369	17.5915	2.39163	2.29175	9.28428	4.49864	-0.962166	0.011311	0.0189164	conserved exported protein of unknown function [Brevefilum fermentans]
H6__1004_1	10.4445	12.8462	8.79115	6.21165	5.3125	3.67734	-1.0774	0.00265761	0.00496245	conserved exported protein of unknown function; autotransporter [Magnetospira sp. QH-2]
H6__3339_1	6.0364	7.76967	13.5115	2.35916	3.82294	0.294029	-2.07611	1.26428e-08	5.11015e-08	conserved exported protein of unknown function; autotransporter [Magnetospira sp. QH-2]
H2__6138_1	3.29548	9.62706	10.3107	2.14657	3.22079	0.104041	-2.0856	3.69425e-08	1.40422e-07	conserved exported protein of unknown function; autotransporter [Magnetospira sp. QH-2]
H2__10932_1	3.10202	1.79003	2.3397	1.44953	7.11794	6.43806	1.05277	0.0231512	0.0363374	conserved Outer membrane protein of unknown function [Magnetospirillum gryphiswaldense MSR-1 v2]
H4__3118_1	3.25134	6.94094	9.80931	0.470628	0	0.205295	-4.88094	1.51919e-17	2.30305e-16	conserved protein of unknown function [Candidatus Promineofilum breve]
H5__4233_1	5.32106	7.47179	2.29149	0	0	0.157179	-6.55751	5.26997e-30	6.77458e-28	Conserved protein of unknown function [Include 22 repeats of Haemolysin-type calcium-binding region] M2 protein [magneto-ovoid bacterium MO-1]
H2__12175_1	0	0	0.672328	9.82639	5.88049	1.23885	4.64944	2.21457e-17	3.2744e-16	Conserved repeat domain protein [Crenothrix polyspora]
H3__13406_1	4.83673	1.58722	0.935413	7.81567	5.56345	4.99504	1.31967	0.000693706	0.00143349	Conserved repeat domain protein [Crenothrix polyspora]
H5__2537_1	12.3106	10.8979	2.04931	2.29889	1.77394	2.54285	-1.93229	2.45786e-06	7.25617e-06	conserved uncharacterized protein [Desulfococcus multivorans]
H4__6527_1	25.1995	22.9339	9.99415	7.76784	1.37364	5.9903	-1.94143	1.26098e-06	3.89776e-06	conserved uncharacterized protein [Desulfococcus multivorans]
H3__16851_1	2.02306	2.30147	0.753527	7.10125	28.2082	59.4307	4.22082	7.86099e-22	2.49162e-20	conserved uncharacterized protein [Stigmatella aurantiaca DW4/3-1]
H5__13184_1	12.4579	15.1994	2.45123	0.052922	0.762297	3.786	-2.70928	1.66516e-10	8.70522e-10	copper amine oxidase N-terminal domain-containing protein [Crassaminicella sp. SY095]
H5__6790_1	11.8423	6.56969	7.52608	1.71416	1.35029	0.373871	-2.9142	5.38187e-12	3.45893e-11	copper amine oxidase N-terminal domain-containing protein [Inediibacterium massiliense]
H4__9662_1	55.7599	22.5185	7.94578	2.55684	3.09861	10.2096	-2.44202	4.46288e-09	1.91699e-08	copper chaperone [Anaerolineaceae bacterium]
H3__3400_1	0	0	0	5.48431	0.137147	5.71504	11.8841	1.39722e-21	4.20946e-20	copper oxidase [Anaerolineales bacterium]
H3__18928_1	1.93737	1.86491	3.44707	10.775	5.11234	7.68552	1.70079	0.000171855	0.000388362	copper oxidase [Anaerolineales bacterium]
H3__10507_1	13.2867	8.10199	7.82251	7.17591	0.822205	7.5695	-0.907846	0.0169072	0.0272952	copper oxidase [Anaerolineales bacterium]
H2__12245_2	5.50491	7.9325	7.61216	1.41188	4.90267	1.52505	-1.42459	8.87296e-05	0.000210208	copper oxidase [Anaerolineales bacterium]
H6__12688_1	12.8127	24.0887	15.2589	6.65468	6.2282	5.57582	-1.4985	4.38172e-05	0.000108332	copper oxidase [Anaerolineales bacterium]
H5__11804_1	18.3846	23.6576	4.84952	5.00601	4.04278	6.67955	-1.57578	7.63391e-05	0.000182089	copper oxidase [Anaerolineales bacterium]
H5__11298_2	6.33891	9.51274	0	0.263552	0	0	-5.89435	1.07109e-15	1.2026e-14	copper oxidase [Anaerolineales bacterium]
H6__7017_1	3.17927	5.31217	11.9274	1.43182	4.76278	4.44617	-0.940103	0.00174784	0.00337523	copper oxidase [Anaeromicrobium sediminis]
H6__8154_1	40.4611	49.4786	29.9901	25.7187	12.9668	23.6717	-0.943529	0.00803802	0.0137602	copper oxidase [Anaeromicrobium sediminis]
H1__3097_1	6.795	20.6137	15.3236	6.23672	4.79963	12.8129	-0.841302	0.0125298	0.0206613	copper oxidase [Bacillus sp. UMB0893]
H1__3537_1	0	0.765626	0.873099	5.72081	6.28681	0.653994	2.94752	8.19375e-10	3.88391e-09	copper oxidase [Candidatus Bathyarchaeota archaeon]
H1__4963_1	0.054383	0.65992	1.77747	5.04786	3.06148	5.65555	2.46433	5.08935e-07	1.65871e-06	copper oxidase [Candidatus Bathyarchaeota archaeon]
H2__11819_1	4.78856	3.86494	3.31356	2.48958	23.9583	12.0208	1.68437	7.7912e-05	0.00018555	copper oxidase [Candidatus Bathyarchaeota archaeon]
H6__4995_1	34.5689	19.0211	30.3207	48.2991	54.8233	61.005	0.967864	0.0248518	0.0387913	copper oxidase [Candidatus Bathyarchaeota archaeon]
H6__9427_1	5.09205	14.0211	8.30418	2.95823	2.21931	7.74256	-1.08529	0.00223586	0.00422049	copper oxidase [Candidatus Bathyarchaeota archaeon]
H5__828_1	8.62734	17.2895	4.91471	5.54845	2.52154	4.32865	-1.31402	0.000541162	0.00113578	copper oxidase [Candidatus Bathyarchaeota archaeon]
H2__1382_1	2.01188	1.92142	0.674428	5.0963	9.5037	4.50969	2.05146	2.0979e-06	6.27893e-06	copper oxidase [Candidatus Thermofonsia bacterium]
H3__4212_1	0	1.39772	0.421226	8.18483	1.62106	6.141	3.13	1.42826e-10	7.51008e-10	copper oxidase [Chloroflexi bacterium B3_Chlor]
H6__1198_1	6.02613	2.50278	6.27672	0.350468	0.694126	3.30219	-1.76742	8.34773e-06	2.28998e-05	copper oxidase [Chloroflexi bacterium B3_Chlor]
H3__10646_1	0	0.709509	2.19525	12.9491	10.7661	9.63582	3.51988	5.85548e-13	4.37258e-12	copper oxidase [Chloroflexi bacterium]
H1__10640_1	0	0.577896	2.26058	12.2842	10.3217	6.30036	3.34682	8.75224e-12	5.48787e-11	copper oxidase [Chloroflexi bacterium]
H2__3975_1	4.24789	5.23519	2.34958	9.49408	9.10761	5.38617	1.01934	0.0146337	0.02387	copper oxidase [Chloroflexi bacterium]
H2__14759_1	0	0	1.15084	5.47069	6.29111	0.522569	3.41266	3.88658e-11	2.22706e-10	copper oxidase [Gammaproteobacteria bacterium HGW-Gammaproteobacteria-4]
H1__5035_1	0.052581	0.917198	1.55993	7.01263	3.16816	7.03686	2.76538	1.24885e-09	5.78772e-09	copper oxidase [Nitrospirae bacterium GWD2_57_8]
H3__17538_1	5.97371	6.11857	3.31345	1.50429	1.73344	3.04474	-1.29366	0.00108551	0.00217108	copper oxidase [Nitrospirae bacterium]
H1__4752_1	2.82156	2.61069	0.198629	7.82936	4.51697	8.41796	1.88211	2.477e-06	7.3112e-06	copper oxidase [Xanthomonadales bacterium CG02_land_8_20_14_3_00_62_12]
H1__4420_3	0.825737	3.23563	1.45323	13.1776	15.1317	8.56374	2.74057	2.67645e-09	1.18766e-08	Copper-sensing transcriptional repressor csoR [Tetrasphaera australiensis Ben110]
H6__7834_1	7.39612	7.73049	6.813	0	1.09339	0	-4.32291	1.48982e-19	3.16966e-18	copper-translocating P-type ATPase [Panacibacter ginsenosidivorans]
H3__5953_2	2.37135	4.49616	0.745247	2.40382	9.6731	10.5869	1.57352	9.52115e-05	0.000223346	Coproporphyrinogen III oxidase, oxygen-independent [Myxococcus hansupus]
H2__16373_1	0.974349	0.038893	1.1088	7.13994	9.7432	7.21265	3.5034	8.53087e-15	8.38997e-14	CotH protein [Mycolicibacterium chlorophenolicum]
H6__4580_1	5.71073	8.84649	9.5311	2.01819	4.06129	4.66075	-1.16509	0.000806262	0.001642	CPBP family intramembrane metalloprotease, partial [Chloroflexi bacterium]
H1__15608_1	44.9568	10.355	8.20507	14.6418	5.71193	11.2127	-1.00868	0.0166823	0.0269627	CpcD phycobilisome linker domain protein [Rippkaea orientalis PCC 8801]
H5__4130_1	7.44807	8.24407	13.1586	6.09709	5.3119	1.7159	-1.13612	0.00200688	0.00384162	C-phycocyanin alpha chain [Halomicronema hongdechloris C2206]
H1__15714_1	877.154	332.215	125.4	243.826	174.237	150.372	-1.23152	0.00182929	0.00352197	C-phycocyanin alpha subunit [Stanieria sp. NIES-3757]
H4__7596_2	3.337	8.01428	9.29868	1.90192	0	0	-3.43855	3.91169e-12	2.58791e-11	Cpn10 chaperonin GroES, small subunit of GroESL [Candidatus Promineofilum breve]
H2__4223_1	4.84788	2.30972	3.00022	6.07262	4.04553	9.32437	0.936422	0.0288844	0.0445747	creatininase [Chloroflexi bacterium HGW-Chloroflexi-3]
H3__3835_1	10.3866	29.0403	9.27618	3.98862	5.49982	7.44411	-1.52405	4.46057e-05	0.000110096	Crotonobetainyl-CoA:carnitine CoA-transferase CaiB [Desulfacinum infernum DSM 9756]
H6__9204_2	0.289421	16.9894	5.67571	1.8098	1.42563	2.31904	-2.04647	1.86601e-07	6.44402e-07	Crotonobetainyl-CoA:carnitine CoA-transferase CaiB [Desulfacinum infernum DSM 9756]
H3__18311_1	1.66941	2.36561	2.96011	9.18567	84.3565	106.914	4.8402	8.46634e-26	5.36921e-24	Crp/Fnr family transcriptional regulator [Myxococcales bacterium]
H3__6694_1	0	1.13025	0	2.03852	6.02994	6.60574	3.69504	2.74723e-13	2.15092e-12	Crp/Fnr family transcriptional regulator [Myxococcales bacterium]
H3__14213_1	0.76198	0	4.59779	5.43482	3.3512	6.23541	1.48626	0.00614575	0.010782	Crp/Fnr family transcriptional regulator, partial [Chloroflexi bacterium]
H3__10481_2	4.49568	1.02288	0	5.27103	5.93162	6.32309	1.66658	0.000304012	0.000662466	CsbD family protein [Actinobacteria bacterium]
H4__4811_1	112.072	34.4869	23.7206	26.7783	27.1821	25.8408	-1.0934	0.00460273	0.00822503	C-terminal processing peptidase [Pleurocapsa sp. PCC 7327]
H5__3494_1	5.02771	7.56565	9.39011	1.4815	2.59728	4.28569	-1.39375	0.000121993	0.000282417	CTP synthase [Deltaproteobacteria bacterium]
H6__7812_1	11.1482	2.60153	8.89859	0.304684	3.6344	0.996809	-2.19734	3.05873e-08	1.17807e-07	CTP synthase [Deltaproteobacteria bacterium]
H5__2681_1	12.5933	11.9541	4.7799	3.88977	0.428792	0.484793	-2.60938	2.1456e-09	9.60499e-09	CTP synthase [Deltaproteobacteria bacterium]
H2__17959_1	5.48516	0.734121	2.2065	4.09829	7.66286	5.11568	1.0019	0.0190033	0.0304467	CTP synthase [Sulfurivermis fontis]
H5__8376_1	4.08069	14.1104	5.2515	14.2588	22.7531	9.9047	1.00087	0.0218055	0.0343555	CTP synthase [Thiobacillus sp.]
H4__8246_1	6.24663	5.00671	1.74898	4.99361	0.312191	0.30254	-1.21268	0.00541918	0.00958091	CTP synthetase [Betaproteobacteria bacterium HGW-Betaproteobacteria-7]
H2__4029_2	0	0.717807	2.02263	5.93377	6.86819	5.44572	2.7339	5.64818e-08	2.09106e-07	CTP synthetase [Burkholderiaceae bacterium 26]
H3__1727_1	0	0	0	9.93966	3.99961	5.05847	12.6288	3.15486e-27	2.61823e-25	CTP synthetase [Gammaproteobacteria bacterium HGW-Gammaproteobacteria-1]
H1__8400_1	4.38041	1.57366	3.04309	24.2715	7.19906	5.10957	2.02316	1.13038e-06	3.51075e-06	CTP synthetase [Massilia sp.]
H2__15026_1	2.37752	1.14746	0.543409	1.6472	13.3461	15.0339	2.88282	9.3987e-12	5.8379e-11	CTP synthetase [Myxococcales bacterium]
H6__3514_1	40.9033	26.5501	34.8352	1.51218	2.72271	3.45524	-3.73297	7.39442e-19	1.39428e-17	c-type cytochrome [Betaproteobacteria bacterium]
H1__7713_1	15.8014	4.96307	4.85557	5.22425	1.61452	2.7891	-1.4117	0.000636643	0.0013221	c-type cytochrome [Gammaproteobacteria bacterium]
H1__8350_1	4.72046	0	0	5.63708	3.95441	6.06761	1.72936	1.24339e-05	3.32694e-05	c-type cytochrome [Methylocaldum szegediense]
H4__9512_1	13.2906	5.4123	1.90942	5.43735	1.09418	1.67425	-1.32848	0.00204598	0.00391176	c-type cytochrome [Sedimenticola selenatireducens]
H2__12271_1	3.39297	5.01788	1.10896	16.8242	10.8933	25.8853	2.49293	1.62663e-09	7.41346e-09	cupin domain-containing protein [Andreprevotia chitinilytica]
H5__12343_1	9.17119	15.2749	11.6646	0.966356	5.61527	0.996366	-2.25209	7.17101e-09	3.00544e-08	cupin domain-containing protein [Haloimpatiens massiliensis]
H2__6576_1	0	0	0	0.172256	12.3285	5.86097	12.5797	7.5872e-25	4.03777e-23	cupin domain-containing protein [Holophaga foetida]
H2__12377_1	5.9169	5.27936	5.64416	6.46127	68.8833	94.7166	3.33582	1.36293e-14	1.29684e-13	cupin domain-containing protein [Myxococcaceae bacterium]
H6__10318_1	8.51535	1.8853	10.8508	1.3436	0.279135	0	-3.7086	1.48779e-16	1.92459e-15	cupin domain-containing protein [Streptomyces sp. RLB1-9]
H5__12713_1	9.65249	5.11438	0.498658	1.29192	0	0	-3.55963	1.95426e-12	1.34823e-11	curved DNA-binding protein [Desulfopila aestuarii DSM 18488]
H4__4242_1	38.4116	20.6079	9.00908	1.16273	0	2.25422	-4.31416	4.40658e-21	1.2248e-19	CXXCH cytochrome family protein [Geothermobacter ehrlichii]
H6__8360_1	5.04393	0.083161	5.34821	0.749944	1.10916	0.654274	-2.05798	3.76744e-07	1.2519e-06	CxxxxCH...CXXCH cytochrome family protein [Geothermobacter ehrlichii]
H5__8542_1	7.52917	8.73913	2.23863	0	1.61248	0	-3.51827	3.53787e-14	3.17574e-13	CxxxxCH/CxxCH domain-containing protein [Desulfuromonas sp. DDH964]
H4__8741_1	16.6911	11.9806	3.55948	3.20339	0	2.2866	-2.55293	4.48027e-09	1.92425e-08	CxxxxCH/CxxCH domain-containing protein [Geopsychrobacter electrodiphilus]
H4__6589_1	25.6727	0	1.48723	5.54845	1.45689	0	-1.95449	2.84172e-05	7.19884e-05	Cyanobacterial and plastid NDH-1 subunit M [Pleurocapsa sp. PCC 7327]
H1__10101_1	0.904159	2.71434	2.97412	12.6623	2.25335	12.1067	2.03473	1.8097e-06	5.45758e-06	Cyanophycin synthetase [Candidatus Propionivibrio aalborgensis]
H5__8746_2	5.39482	11.6519	0	1.48964	1.85685	2.59922	-1.5191	0.000749333	0.0015325	cyclic nucleotide-binding domain-containing protein [Anaerolineae bacterium]
H3__4891_1	1.40328	1.41902	0	0.990223	5.28017	5.0505	2.0029	7.00861e-06	1.94051e-05	cyclic nucleotide-binding/CBS domain-containing protein [Chloroflexi bacterium]
H3__8134_1	0.196891	0.7964	0.858031	2.01992	9.20772	11.0769	3.58857	9.30699e-15	9.0492e-14	cystathionine beta-synthase [Stigmatella erecta]
H3__5491_1	0	0	0	8.17919	5.38619	4.22861	12.5344	2.32902e-26	1.62758e-24	cysteine ABC transporter substrate-binding protein, partial [Chloroflexi bacterium]
H2__5738_1	0.106197	4.6714	2.45638	7.78204	10.3687	1.901	1.47048	0.00227527	0.00429053	cysteine desulfurase [Intrasporangium oryzae NRRL B-24470]
H4__9727_2	12.5812	7.96418	12.7875	6.03153	9.97457	4.60433	-0.69349	0.0270843	0.0420184	cysteine desulfurase CsdA [Shigella sp.]
H3__11118_1	0.362068	8.68415	1.86612	11.0992	2.38857	15.3544	1.40198	0.000630339	0.00130983	cysteine desulfurase IscS [Propionivibrio dicarboxylicus]
H1__12077_1	21.8875	23.0878	28.0183	285.163	209.945	180.725	3.21077	3.54348e-14	3.1804e-13	cysteine desulfurase IscS [Tepidicella xavieri]
H4__4333_1	38.7951	14.3804	8.17799	5.116	1.88416	0.541013	-3.02378	2.16215e-12	1.48532e-11	cysteine desulfurase NifS [Deltaproteobacteria bacterium]
H5__11725_2	5.89553	6.2475	2.1929	0	0.639336	0	-4.48047	2.80361e-16	3.47492e-15	cysteine desulfurase NifS [Desulfuromonas sp. TF]
H2__4628_2	7.14813	7.26242	2.10234	4.8757	2.49128	0.114965	-1.14179	0.00961905	0.0162688	cysteine desulfurase, NifS family [Geothermobacter sp. EPR-M]
H3__17179_1	1.22182	0.784086	0.519855	5.60162	2.48012	7.61094	2.63386	1.66509e-09	7.57922e-09	cysteine proteinase 3 [Heterostelium album PN500]
H2__5739_1	3.30063	0.474752	2.68981	0	12.514	5.86953	1.50721	0.00109221	0.00218315	cysteine synthase A [Shigella boydii]
H3__12211_1	0	0	0.066815	3.24571	6.1946	8.8914	8.03682	6.12639e-27	4.74776e-25	cysteine synthase A [Spirochaetes bacterium RBG_13_51_14]
H3__16055_1	1.16196	1.82544	0.54254	1.86513	19.2367	14.9278	3.35036	1.85958e-14	1.73344e-13	cysteine synthase A [Spirochaetes bacterium RBG_13_51_14]		ko01120 Microbial metabolism in diverse environments	ko00920 Sulfur metabolism
H3__15247_1	0	0	0	1.6183	7.18038	6.35334	12.3025	6.94785e-20	1.56223e-18	cysteine synthase A [Spirochaetes bacterium]
H2__10582_2	0	0.066855	0.487576	5.59832	9.53712	0.751407	4.83317	5.36076e-16	6.30548e-15	cysteine synthase family protein [Ilumatobacter fluminis]
H2__9197_1	8.64992	1.98533	11.9038	3.3917	6.90771	2.52244	-0.813677	0.00864222	0.014725	cysteine/glutathione ABC transporter permease/ATP-binding protein CydD [Shigella boydii]
H3__15200_1	0.648415	0	0	0.50683	7.98487	5.63772	4.43929	2.23316e-17	3.29411e-16	cysteine--tRNA ligase [Myxococcales bacterium]
H2__2615_1	6.58168	5.56444	1.48294	10.788	17.2096	6.22345	1.32801	0.000730804	0.00149714	cytochrome [Curvibacter sp. PD_MW3]
H1__12065_1	0	2.75832	0	8.58764	2.26601	10.0756	2.9223	7.97772e-11	4.35618e-10	cytochrome b [Azospira sp. I09]				ko02020 Two-component system
H1__4167_2	6.33817	20.4016	18.307	24.699	8.03848	93.1658	1.48276	0.000548746	0.00115034	Cytochrome b [Pseudogulbenkiania subflava DSM 22618]
H3__16320_2	0.718438	3.17017	0.607565	18.3465	9.13441	29.6738	3.66722	1.51706e-17	2.30075e-16	cytochrome b [Solemya pervernicosa gill symbiont]				ko02020 Two-component system
H1__8813_1	2.52882	0	1.36577	7.04634	0.411918	8.54256	2.03776	5.98739e-06	1.67199e-05	cytochrome b [Solemya pervernicosa gill symbiont]
H6__12195_1	1.46165	5.59306	5.51225	1.75268	3.62326	0.339799	-1.13621	0.0010793	0.00215979	cytochrome B [Sulfuritortus calidifontis]
H1__9643_2	6.50737	12.6964	4.2221	5.58894	71.7334	93.4037	2.86535	5.79973e-12	3.72088e-11	cytochrome B6 [Deltaproteobacteria bacterium CG_4_9_14_3_um_filter_63_12]
H4__9251_4	4.06236	1.47886	0.490247	1.27013	8.93317	14.4745	2.03209	8.92903e-07	2.82285e-06	cytochrome B6 [Deltaproteobacteria bacterium CG_4_9_14_3_um_filter_63_12]
H2__20044_1	5.78683	1.27417	2.20583	8.0251	5.45955	5.05211	1.00001	0.013065	0.0214918	cytochrome B6 [Deltaproteobacteria bacterium RIFOXYB12_FULL_58_9]
H5__8769_1	6.3317	6.48081	6.60055	1.96155	3.16957	6.01154	-0.800769	0.0193322	0.0309462	cytochrome bc complex cytochrome b subunit [Anaerolineales bacterium]
H3__7844_1	0	0.41508	0	5.27103	4.57337	5.33172	5.18217	5.29455e-23	2.05156e-21	cytochrome bc complex cytochrome b subunit [Macromonas sp. BK-30]				ko02020 Two-component system
H2__13931_1	0.390121	0.591746	0.392332	0.626207	11.7897	12.9217	4.20164	1.2512e-19	2.70125e-18	cytochrome C [Acidobacteria bacterium]
H3__4799_3	1.53044	4.64284	0.57717	0	11.3584	23.7269	2.37729	2.92273e-08	1.12843e-07	cytochrome c [Anaeromyxobacter sp. Fw109-5]
H6__13629_1	33.0926	17.8629	9.79218	8.29223	8.10173	6.28103	-1.42161	0.000243778	0.000540812	cytochrome C [Bacteriodetes bacterium]
H3__6339_1	2.35344	0.137299	2.95848	2.83008	7.00648	5.09242	1.45349	0.00356862	0.00652977	cytochrome C [bacterium]
H3__17593_1	0	0	1.03298	5.23613	3.29971	14.542	4.47762	3.22784e-16	3.95373e-15	cytochrome C [Burkholderiales bacterium RIFCSPLOWO2_12_FULL_67_210]
H1__14570_1	5.12508	3.11977	6.44266	66.5468	16.9644	8.04757	2.63986	4.84721e-10	2.38158e-09	cytochrome C [Candidatus Aminicenantes bacterium]
H1__761_1	14.9856	0	3.21962	15.3073	11.8632	7.08372	0.91182	0.0156959	0.0254786	cytochrome C [Candidatus Dadabacteria bacterium]
H6__12489_1	17.0026	3.39343	16.7133	7.43191	2.92364	5.12168	-1.26147	0.00042348	0.000902053	cytochrome C [Candidatus Dadabacteria bacterium]
H3__2466_2	3.40928	0.878144	1.22912	1.52935	14.466	20.288	2.7168	4.81737e-11	2.72068e-10	Cytochrome c [Candidatus Methanoperedens nitroreducens]
H2__375_1	6.29889	0.674424	0	5.57513	5.86644	9.85417	1.61023	2.55036e-05	6.49556e-05	cytochrome C [Candidatus Sulfobium mesophilum]
H3__13488_1	1.79827	2.32357	3.09783	4.91312	19.8892	18.3944	2.58042	3.11317e-09	1.36647e-08	cytochrome C [Corallococcus carmarthensis]
H2__1344_2	5.56699	9.77173	6.7096	9.56076	87.5356	101.145	3.16834	8.64072e-14	7.32023e-13	cytochrome C [Corallococcus sp. AB030]
H1__7224_1	41.4337	46.6687	32.3437	60.5662	559.683	668.788	3.4198	6.99147e-16	8.0824e-15	cytochrome C [Deltaproteobacteria bacterium HGW-Deltaproteobacteria-14]
H5__11881_1	12.8291	13.5552	2.5914	3.64258	1.73608	1.21508	-2.13517	8.9107e-07	2.81753e-06	cytochrome c [Deltaproteobacteria bacterium]
H5__10547_1	17.8982	10.844	4.64014	3.96318	0.579783	1.5127	-2.46214	4.78514e-09	2.04918e-08	cytochrome C [Deltaproteobacteria bacterium]
H2__19042_1	12.0723	3.3619	4.03111	1.29011	7.96413	0.482372	-0.999191	0.00877676	0.0149412	cytochrome C [Desulfobacteraceae bacterium]
H1__7570_1	0	0	0.47041	7.00773	5.96591	1.19617	4.90389	3.12048e-16	3.82591e-15	cytochrome C [Desulfobulbaceae bacterium]
H3__7015_1	0.782614	2.29504	0.708345	14.503	74.1625	38.0475	5.06364	3.10781e-28	3.05569e-26	cytochrome C [Desulfuromonadales bacterium]
H6__749_1	19.8615	13.333	6.81548	4.72033	3.54127	1.83029	-1.98684	7.76542e-07	2.46945e-06	cytochrome C [Desulfuromonas sp.]
H4__1931_1	17.2371	0.648653	5.32615	2.31411	0.925912	2.13106	-2.11096	5.96238e-07	1.92895e-06	cytochrome C [Desulfuromonas sp.]
H4__8906_1	27.6622	16.2303	10.4148	4.77351	4.84214	1.70102	-2.2624	1.5759e-08	6.3124e-08	cytochrome C [Desulfuromonas sp.]
H6__5326_1	9.09038	14.5996	13.3842	5.28264	0.104522	0	-2.78213	1.21734e-11	7.50018e-11	cytochrome C [Desulfuromonas sp.]
H6__75_1	18.1351	11.3845	12.9888	1.04229	1.07238	2.27332	-3.27523	2.14508e-14	1.98813e-13	cytochrome C [Desulfuromonas sp.]
H4__3788_1	10.7515	5.54862	5.08631	0	2.12643	0	-3.32836	5.89893e-14	5.12349e-13	cytochrome C [Desulfuromonas sp.]
H6__14582_1	4.45327	8.10581	5.02233	0.559426	0.335752	0.704976	-3.45531	6.11721e-14	5.27634e-13	cytochrome C [Desulfuromonas sp.]
H4__3388_1	13.19	5.22703	3.58506	0.058051	1.41105	0.253227	-3.6729	1.24486e-15	1.38281e-14	cytochrome C [Desulfuromonas sp.]
H6__12181_1	18.4415	19.7791	13.6327	0.941256	2.4816	0.351935	-3.7789	2.60501e-18	4.444e-17	cytochrome C [Desulfuromonas sp.]
H4__256_1	26.9741	21.9995	12.0299	2.71498	0.4173	1.27097	-3.79134	9.2375e-18	1.4453e-16	cytochrome C [Desulfuromonas sp.]
H5__12720_1	17.1653	14.2273	8.01479	1.31776	1.40202	0.104514	-3.80108	1.22227e-17	1.88255e-16	cytochrome C [Desulfuromonas sp.]
H6__13298_1	12.4917	6.83175	8.25821	0.778012	1.18195	0	-3.81276	1.08112e-17	1.67125e-16	cytochrome C [Desulfuromonas sp.]
H4__8668_1	24.7588	12.4524	12.253	1.84614	0.859655	0.722004	-3.84986	4.95145e-18	8.13153e-17	cytochrome C [Desulfuromonas sp.]
H5__2076_1	21.4852	13.3212	8.59547	1.68551	0	1.06944	-3.97619	7.67142e-18	1.21349e-16	cytochrome C [Desulfuromonas sp.]
H5__3014_1	9.37235	13.6961	3.14182	0.297798	0.67024	0.389713	-4.26782	6.23617e-18	1.00208e-16	cytochrome C [Desulfuromonas sp.]
H6__3463_1	28.8436	6.17776	7.31891	1.43518	0.293645	0	-4.61177	2.04191e-21	6.023e-20	cytochrome C [Desulfuromonas sp.]
H5__4529_1	5.46061	5.18922	0.066163	0	0	0	-11.8029	3.70769e-22	1.23973e-20	cytochrome C [Desulfuromonas sp.]
H5__5006_1	1.44504	7.94555	8.11387	0	0.211844	0	-6.34854	1.50149e-20	3.7774e-19	cytochrome c [Euglena gracilis]				ko02020 Two-component system
H3__8137_1	0.951009	3.27845	1.47807	8.61611	12.7758	23.8037	2.98458	1.83161e-11	1.09557e-10	cytochrome C [Gammaproteobacteria bacterium HGW-Gammaproteobacteria-1]
H2__17568_1	1.70962	1.65677	1.49644	6.03199	19.7721	1.61923	2.4948	8.60138e-09	3.55732e-08	cytochrome C [Gammaproteobacteria bacterium HGW-Gammaproteobacteria-1]		ko01120 Microbial metabolism in diverse environments	ko00920 Sulfur metabolism
H3__563_3	1.23545	3.37705	1.38482	5.38168	5.9769	19.8337	2.37822	1.01851e-08	4.18139e-08	cytochrome C [Gammaproteobacteria bacterium HGW-Gammaproteobacteria-1]
H1__10172_2	1.30768	0.875084	0.773583	6.689	3.15752	5.39856	2.36528	1.66703e-08	6.66233e-08	cytochrome C [Gammaproteobacteria bacterium HGW-Gammaproteobacteria-1]
H1__8258_1	6.54199	1.97521	0.810691	14.9952	2.9999	5.6029	1.33876	0.000265185	0.000582764	cytochrome C [Gammaproteobacteria bacterium SG8_11]
H2__23080_1	1.49569	2.13181	2.21736	12.1445	117.453	27.2795	4.74561	4.26243e-25	2.3869e-23	cytochrome C [Geobacter pickeringii]
H6__8082_1	3.49873	3.80904	7.80326	8.38072	106.72	126.991	4.00161	4.88043e-19	9.42906e-18	cytochrome C [Geobacter pickeringii]
H1__15586_1	3.3355	2.30972	3.35441	29.2363	14.6271	46.1097	3.32112	1.10131e-14	1.06279e-13	cytochrome C [Geobacter pickeringii]
H3__1583_1	3.2112	3.21475	1.42094	12.1736	23.0486	36.6247	3.19424	6.82253e-14	5.86345e-13	cytochrome C [Geobacter pickeringii]
H6__3964_1	466.429	701.351	427.377	559.367	3371.72	5825.22	2.61263	2.5128e-10	1.28574e-09	cytochrome C [Geobacter pickeringii]
H1__14726_1	0.800418	5.43308	0.643964	10.4795	1.83053	4.63955	1.30093	0.00115552	0.0023024	cytochrome C [Geobacter sp.]
H1__12808_1	5.44488	6.26541	6.24676	28.7705	11.6155	22.2195	1.80157	1.26426e-05	3.37979e-05	cytochrome C [Geobacter sulfurreducens]
H1__9607_1	22.9419	20.0709	7.90038	36.2723	275.138	310.13	3.60966	8.55949e-18	1.352e-16	cytochrome C [Geomonas ferrireducens]
H4__7140_2	10.7205	10.7533	1.2752	0.225258	0	0	-6.63918	5.58926e-21	1.51427e-19	cytochrome c [Gloeocapsa sp. DLM2.Bin57]
H1__9986_2	0	1.49169	0	11.3245	4.63408	14.3108	4.34008	1.88444e-19	3.92043e-18	cytochrome C [Hydrogenophaga crassostreae]
H1__14318_2	13.7034	12.7996	4.46072	29.4558	12.0536	15.0008	0.867867	0.02328	0.0365252	cytochrome c [Leptonema illini DSM 21528]				ko02020 Two-component system
H1__12219_1	6.8775	5.96113	0.494034	2.00718	1.49273	2.66476	-1.11249	0.0132432	0.0217622	cytochrome C [Leptospira selangorensis]				ko02020 Two-component system
H6__12719_1	0.921475	5.20968	5.60231	0	0	0	-11.9337	1.04083e-22	3.82098e-21	cytochrome C [Nitrosomonadales bacterium]
H2__21627_1	0.169648	2.31595	1.62079	5.13843	9.40106	8.24279	2.47111	1.22541e-07	4.33145e-07	cytochrome C [Nitrospiraceae bacterium]
H1__3475_1	3.32557	4.43713	0	12.5157	1.30008	5.77451	1.33517	0.000431309	0.000916627	cytochrome C [Nitrospiraceae bacterium]
H5__11894_1	4.66219	7.9557	7.2841	2.60298	6.81038	2.55478	-0.733569	0.0232686	0.0365081	cytochrome C [Nitrospiraceae bacterium]
H1__8332_1	5.25766	0.809054	26.0925	74.3007	12.3324	22.4734	1.76234	0.00014531	0.000333234	cytochrome C [Nitrospirae bacterium]
H2__9093_1	5.6196	3.53744	1.01726	12.2991	1.13689	7.13743	1.01563	0.00654123	0.0114298	cytochrome C [Proteobacteria bacterium]
H1__6895_1	0	0	0	5.19352	0.418703	5.3425	11.8347	4.85927e-21	1.33454e-19	cytochrome C [Rhodocyclales bacterium RIFCSPLOWO2_02_FULL_63_24]
H4__9229_2	20.7658	4.65435	6.13586	8.43644	1.12983	0.364969	-1.66757	6.00549e-05	0.000145315	cytochrome C [Rhodocyclales bacterium RIFCSPLOWO2_02_FULL_63_24]				ko02020 Two-component system
H1__6613_1	1.33441	1.40962	0.071891	3.53886	18.2769	15.762	3.73678	2.22836e-17	3.29411e-16	cytochrome C [Thermoanaerobaculia bacterium]
H1__3349_2	17.4271	21.8367	11.9633	12.5853	0.133295	7.49212	-1.34165	0.000748513	0.00153094	cytochrome c [Xanthomonadales bacterium]
H3__13642_3	3.6043	2.92754	1.30958	4.93023	50.2961	55.6392	3.82104	4.50803e-19	8.79442e-18	cytochrome C assembly protein [Anaeromyxobacter sp. RBG_16_69_14]
H3__11955_1	0.137623	2.24406	0.034601	2.75653	14.4659	13.1975	3.65251	2.23902e-15	2.39823e-14	cytochrome C biogenesis protein [Aggregicoccus sp. 17bor-14]
H3__1798_2	3.63741	3.53357	1.84957	8.22601	42.0246	68.7005	3.72057	5.01091e-18	8.22564e-17	cytochrome C biogenesis protein CcsA [Denitratisoma sp. DHT3]
H2__5699_1	0.167022	2.53344	0.944825	4.16134	6.72128	13.6321	2.74853	3.93166e-10	1.94936e-09	cytochrome C biogenesis protein CcsA [gamma proteobacterium symbiont of Ctena orbiculata]
H6__11192_1	16.2987	11.7947	21.6707	9.57199	8.69456	3.33287	-1.204	0.000414709	0.000887644	cytochrome C biogenesis protein CcsA [Rhodocyclales bacterium GWA2_65_20]
H4__5014_1	14.8236	6.40449	1.46632	6.76687	0	0	-1.74533	7.17813e-05	0.000171983	cytochrome c biogenesis protein ResB [Deltaproteobacteria bacterium]
H1__11451_2	49.8195	64.9213	24.2897	72.3422	878.606	848.631	3.69416	3.255e-18	5.47429e-17	Cytochrome c class I [Verrucomicrobia bacterium]
H2__7607_2	2.43637	4.42146	3.50026	14.7079	110.979	102.059	4.4582	1.23353e-22	4.4766e-21	cytochrome c family protein [Anaeromyxobacter dehalogenans 2CP-1]
H3__7366_1	0	0	0	3.53486	5.69349	19.2588	13.2132	6.51499e-46	5.90242e-43	cytochrome C family protein [Candidatus Frackibacter sp. T328-2]
H1__9263_1	1.95287	0	0.583046	17.5304	3.75759	10.5081	3.6467	2.83189e-16	3.50541e-15	Cytochrome c family protein [Candidatus Sulfobium mesophilum]
H5__967_1	10.7265	4.00776	11.5409	3.54485	6.03568	3.09263	-1.05175	0.00222072	0.00419348	Cytochrome c family protein [Candidatus Sulfobium mesophilum]
H3__10828_1	15.6555	2.36665	1.48932	14.7796	33.3101	14.6074	1.68392	1.0662e-05	2.87486e-05	cytochrome c family protein [Hydrogenimonas sp.]
H2__22377_2	0.145022	8.13901	0	18.7037	2.61502	1.9779	1.49138	0.000199482	0.000447461	cytochrome c family protein [Leptonema illini DSM 21528]
H6__3419_1	3.71339	5.83535	7.22988	3.48306	0.574871	3.19067	-1.21051	0.000606269	0.00126296	cytochrome C family protein [Nitrospirae bacterium]
H6__7394_1	7.40321	10.3955	6.78174	2.57822	4.96451	3.24902	-1.18736	0.00117445	0.00233815	cytochrome C oxidase Cbb3 [Desulfuromonas sp.]
H6__15007_1	6.3534	8.79166	2.80237	5.98981	1.96087	1.33018	-0.951223	0.022653	0.035601	cytochrome C oxidase Cbb3 [Gammaproteobacteria bacterium SG8_30]
H3__638_1	2.42624	4.00491	1.86588	11.1208	11.7063	10.5233	2.00664	1.23312e-06	3.81491e-06	cytochrome c oxidase cbb3-type subunit 1 [Sulfurisoma sediminicola]
H2__12330_2	5.66123	6.44033	5.52587	2.11492	1.90398	3.40638	-1.24697	0.00268409	0.00500686	cytochrome c oxidase cbb3-type subunit 1 [Thiohalomonas denitrificans]
H1__14810_2	0	3.05808	0.769064	11.0719	11.0071	7.9409	2.97059	3.09967e-11	1.79139e-10	cytochrome C oxidase mono-heme subunit/FixO [Leptonema illini DSM 21528]
H5__3011_2	5.1263	24.3917	1.71845	37.2073	9.55501	16.6466	1.02139	0.00707696	0.0122244	cytochrome C oxidase mono-heme subunit/FixO [Leptonema illini DSM 21528]
H6__11259_1	21.1075	42.4746	17.6994	1.65458	2.50033	0	-4.28905	1.46791e-22	5.27684e-21	cytochrome c oxidase subunit 1 [Enchytraeus cf. crypticus SL-2017]
H6__10204_1	2.14692	5.97025	9.05155	2.79687	4.60003	2.25238	-0.831092	0.00666609	0.0115635	cytochrome c oxidase subunit 1 [Varunaivibrio sulfuroxidans]
H6__663_1	20.6574	65.1274	46.4421	2.33527	0	0	-5.82146	1.00051e-29	1.23605e-27	cytochrome c oxidase subunit 2 [Tylorrhynchus heterochaetus]
H5__10002_1	19.2672	7.79334	3.9614	2.76102	7.08028	5.73001	-0.99426	0.0103169	0.0173454	cytochrome c oxidase subunit I [bacterium (Candidatus Blackallbacteria) CG13_big_fil_rev_8_21_14_2_50_49_14]
H1__342_1	12.9596	16.686	11.4418	3.46003	3.64513	5.8446	-1.66554	1.21552e-05	3.25498e-05	cytochrome c oxidase subunit I [Deltaproteobacteria bacterium]
H3__14347_1	0	0	0	0	5.61574	8.57138	12.2076	2.42537e-23	9.91276e-22	cytochrome c oxidase subunit I [Myxococcales bacterium 68-20]
H3__11128_1	1.28448	1.08878	0.873838	0	5.05102	11.2067	2.32284	8.11446e-08	2.94649e-07	cytochrome C oxidase subunit I [Sorangium cellulosum]
H5__11869_1	58.6543	27.4218	9.09042	0	5.40156	4.84322	-3.21519	1.23244e-14	1.17858e-13	cytochrome c oxidase subunit II [candidate division NC10 bacterium RIFCSPLOWO2_12_FULL_66_18]
H2__19229_1	4.24592	0.252562	1.0047	7.80894	2.78274	5.8902	1.58202	0.000141961	0.000325809	cytochrome C oxidase subunit II [Chloroflexi bacterium]
H2__1573_1	0	8.6551	1.9128	5.40619	13.5363	9.43305	1.4247	0.00226142	0.00426599	cytochrome c oxidase subunit II [Rhodospirillaceae bacterium]
H3__1810_1	0	0	0	4.54627	7.88906	10.1744	12.8799	1.32315e-30	1.82088e-28	cytochrome C oxidase subunit II [Spirochaetaceae bacterium]
H2__6707_1	0	0	0	4.45712	9.88603	10.3412	13.0065	3.00376e-40	1.34141e-37	cytochrome C oxidase subunit II, partial [Spirochaetae bacterium HGW-Spirochaetae-10]
H2__2680_1	1.03747	8.77934	11.2846	3.73454	7.2044	2.23414	-0.679623	0.015286	0.0248584	cytochrome C oxidase subunit III [Mariprofundus ferrooxydans]				ko02020 Two-component system
H5__11438_2	6.49169	7.30019	2.27934	0	0.787601	2.14665	-2.45221	1.33444e-08	5.3863e-08	cytochrome c oxidase, cbb3-type, subunit II [Sideroxydans lithotrophicus ES-1]
H1__15843_1	3.25861	0	1.31994	7.95961	5.49372	5.78684	2.07044	2.71276e-06	7.97184e-06	Cytochrome c' precursor [Candidatus Accumulibacter sp. SK-12]
H4__8978_1	36.9119	11.8438	14.8574	13.9578	11.6291	9.53002	-0.857101	0.0213946	0.0338417	cytochrome c, class III [Syntrophobacter fumaroxidans MPOB]
H5__5305_1	17.0571	17.5995	10.8375	1.6149	2.26797	1.40889	-3.10314	1.32928e-13	1.09045e-12	cytochrome C, partial [Chloroflexi bacterium]
H5__6289_1	22.7117	20.361	7.86938	1.98907	1.23109	1.19304	-3.52807	5.22599e-16	6.20159e-15	cytochrome C, partial [Chloroflexi bacterium]
H5__120_1	31.3499	31.1863	12.4483	2.40125	3.47988	0.613148	-3.52874	7.27622e-17	9.84243e-16	cytochrome C, partial [Chloroflexi bacterium]
H5__8850_1	15.7236	30.1209	11.9959	1.45682	0.298071	0.693258	-4.56062	8.40063e-23	3.13538e-21	cytochrome C, partial [Chloroflexi bacterium]
H1__8522_1	3.58899	2.72194	2.01363	9.08035	8.54021	5.21691	1.45563	0.000417878	0.0008939	cytochrome C, partial [Geobacter sp.]
H1__403_1	52.9457	14.2373	24.4693	23.2388	13.5465	8.70008	-1.01072	0.00644544	0.0112753	Cytochrome c3 [bacterium HR09]
H2__13219_1	1.72722	0.334455	2.67944	6.49902	25.2781	5.10609	2.95887	5.57796e-11	3.10507e-10	cytochrome c3 family protein [Desulfuromonas acetexigens]
H5__2186_1	2.12394	2.98003	1.70879	6.17375	4.43704	8.59976	1.49518	0.000406673	0.000871547	cytochrome c3 family protein [Desulfuromonas acetexigens]
H3__4410_1	2.21216	2.76014	1.43529	1.46418	7.40668	8.69843	1.45477	0.000910377	0.00183927	cytochrome c3 family protein [Desulfuromonas acetexigens]
H5__185_1	7.36282	13.4644	3.32167	0.134465	0	0	-7.45693	5.72037e-28	5.30246e-26	cytochrome c3 family protein [Desulfuromonas acetexigens]
H5__1782_1	10.5347	20.712	4.5549	2.09792	0	0.057197	-4.05229	5.06098e-18	8.30424e-17	cytochrome c3 family protein [Geoalkalibacter subterraneus]
H2__17333_1	6.42906	0	2.10831	3.9601	10.388	7.1481	1.33191	0.00141671	0.00277236	cytochrome c3 family protein [Geopsychrobacter electrodiphilus]
H2__18964_1	4.01475	6.27998	5.99317	2.69681	2.09676	1.60417	-1.34776	0.00029319	0.000640276	cytochrome c3 family protein [Geopsychrobacter electrodiphilus]
H3__4169_1	1.86869	0.862666	0.857932	11.2724	2.21543	7.2719	2.53102	9.60596e-09	3.95559e-08	cytochrome c3 family protein [Leptonema illini]
H4__7487_1	14.8596	11.8129	11.643	0	0	0	-13.6408	6.46993e-38	2.29012e-35	cytochrome c3 family protein [Persephonella sp. IF05-L8]
H3__581_1	0.156826	1.66515	2.52344	7.81461	1.2415	5.34722	1.72814	0.000418362	0.00089486	Cytochrome c4 [Candidatus Propionivibrio aalborgensis]		ko01120 Microbial metabolism in diverse environments	ko00920 Sulfur metabolism
H3__18864_1	0	0	0	3.70397	6.73319	6.09005	12.4279	4.52913e-26	3.0024e-24	Cytochrome c4 [Hydrogenophaga pseudoflava]
H1__7080_1	10.325	7.48804	2.43364	19.924	22.421	11.1665	1.40203	0.000349424	0.000755429	cytochrome c4 [Hydrogenophilales bacterium 16-64-40]
H2__19841_1	4.38813	0.097883	4.67259	9.33149	13.7364	7.64602	1.74536	0.000101044	0.000236234	cytochrome c4 [Macromonas sp. BK-30]
H3__6938_1	0	0	0	9.41256	0.502148	5.29205	12.3077	8.94152e-26	5.63301e-24	cytochrome c4 [Rhodocyclaceae bacterium]		ko01120 Microbial metabolism in diverse environments	ko00920 Sulfur metabolism
H5__9960_1	2.32535	2.38083	0.87695	17.2672	12.7837	3.17146	2.57236	5.46498e-09	2.32786e-08	cytochrome C552 [Flavobacterium sp.]
H3__5370_1	0.22604	0.114288	0	1.39874	6.49496	7.06491	5.44553	1.73988e-19	3.65668e-18	Cytochrome c553 [Thiohalomonas denitrificans]
H3__5791_1	7.47713	6.64441	4.19248	23.1021	15.0152	35.7884	2.01256	4.35065e-07	1.42996e-06	cytochrome c5530 family protein [Methylococcus capsulatus str. Bath]
H5__13231_2	5.12887	6.19488	0	1.4848	2.33923	0.647692	-1.33987	0.0100104	0.0168659	cytochrome c6 [Geobacter sp. DSM 9736]
H5__5575_1	6.96105	11.8786	4.59408	1.21452	0.437355	0.741711	-3.28971	2.2042e-13	1.74733e-12	cytochrome c7 [Anaerolinea thermolimosa]
H6__5562_1	5.11577	4.05623	5.75864	0	0.613616	0.49554	-3.74713	1.68826e-15	1.8378e-14	cytochrome cd1-type nitrite reductase, partial [uncultured bacterium]
H2__22753_2	9.89538	2.22364	5.67603	0	6.44741	1.9994	-1.07473	0.00292275	0.0054228	Cytochrome c-type heme lyase subunit nrfG,nitrite reductase complex assembly [Klebsiella pneumoniae IS22]
H2__19279_2	15.7349	5.7281	9.49444	0.351402	6.48524	1.37958	-1.91335	8.23237e-07	2.60998e-06	cytochrome c-type protein [Escherichia coli chi7122]		ko01120 Microbial metabolism in diverse environments
H2__15611_1	14.1895	1.43842	5.43952	2.2649	4.69587	2.99389	-1.08134	0.00484141	0.00862072	cytochrome o ubiquinol oxidase subunit III [Escherichia coli]
H1__14029_1	0.569073	0.302115	2.06028	2.33527	19.1213	15.3772	3.64998	2.14429e-14	1.98771e-13	cytochrome oxidase [Acidobacteria bacterium]
H2__20996_4	4.98118	9.74273	4.40887	15.1129	107.922	106.001	3.58125	5.84162e-17	8.00574e-16	cytochrome oxidase [Deltaproteobacteria bacterium CG_4_9_14_3_um_filter_63_12]
H6__13087_1	5.09382	3.20472	2.18296	6.27773	28.2579	43.5684	2.89719	4.69151e-12	3.05287e-11	cytochrome oxidase [Deltaproteobacteria bacterium CG_4_9_14_3_um_filter_63_12]
H5__5805_1	35.3043	40.0125	13.5635	0.077515	6.76903	0.541013	-3.58816	1.42394e-17	2.1647e-16	cytochrome oxidase subunit 1, partial [Pithemera sp. Isabela]
H5__5805_2	24.058	29.5805	6.23187	2.13691	7.69508	0	-2.60592	9.53296e-10	4.49462e-09	cytochrome oxidase subunit I, partial [invertebrate environmental sample]
H5__8172_2	5.43102	13.0434	5.09769	0.619081	0.238857	0	-4.77521	3.02354e-19	6.05359e-18	cytochrome oxidase subunit III [Archangium gephyra]
H1__1574_1	2.27885	0	0.420936	9.95135	3.92714	6.30327	2.90075	8.79878e-12	5.51432e-11	cytochrome P450 [Comamonadaceae bacterium]
H4__7214_1	9.01329	8.38259	9.89142	8.67792	1.50461	1.40202	-1.23581	0.000864257	0.00175139	cytochrome ubiquinol oxidase subunit I [Syntrophobacter fumaroxidans]				ko02020 Two-component system
H4__7634_1	15.2631	7.40848	9.68422	2.87412	0.976399	1.23008	-2.67024	9.28274e-11	5.03302e-10	cytochrome ubiquinol oxidase subunit I [Syntrophobacter fumaroxidans]				ko02020 Two-component system
H3__9377_1	0	0.818301	0.331552	5.21246	3.69079	6.38696	3.72961	6.91842e-14	5.94317e-13	cytochrome-c oxidase, cbb3-type subunit I [Burkholderiales bacterium RIFCSPLOWO2_12_67_14]
H1__2431_1	0	0.483793	1.09974	6.76687	2.00393	8.07864	3.40901	5.70181e-11	3.17146e-10	cytochrome-c oxidase, cbb3-type subunit I [Burkholderiales bacterium RIFCSPLOWO2_12_67_14]
H6__2204_1	2.69741	0	6.43396	6.96047	2.31181	12.6167	1.26103	0.0121402	0.0200667	cytochrome-c oxidase, cbb3-type subunit I [Burkholderiales bacterium RIFCSPLOWO2_12_67_14]
H1__11753_3	0	4.00035	0.67146	35.2272	9.39663	2.50419	3.3337	2.36867e-14	2.17155e-13	cytochrome-c oxidase, cbb3-type subunit I [Candidatus Sedimenticola endophacoides]
H2__13778_2	8.6538	7.40101	2.96267	28.424	9.02902	8.27907	1.26575	0.00100359	0.00201677	cytochrome-c oxidase, cbb3-type subunit I [Gallionella sp.]
H2__16208_1	0.847012	3.1131	2.17868	7.38454	15.9896	7.02566	2.30747	1.13117e-07	4.04646e-07	cytochrome-c oxidase, cbb3-type subunit I [Gammaproteobacteria bacterium HGW-Gammaproteobacteria-1]
H6__9574_1	2.78083	5.43073	7.48089	0.067926	1.22301	3.49637	-1.71216	5.41919e-06	1.51968e-05	cytochrome-c oxidase, cbb3-type subunit I [Gammaproteobacteria bacterium HGW-Gammaproteobacteria-1]
H3__970_1	2.12111	2.12467	1.97214	6.21732	2.25296	6.14058	1.23214	0.00395281	0.00713936	cytochrome-c oxidase, cbb3-type subunit I [Leptospira sp.]
H4__5747_1	21.1561	7.42086	0.930828	1.80869	1.97721	0	-2.9614	5.20503e-10	2.53382e-09	cytochrome-c oxidase, cbb3-type subunit I [Macromonas bipunctata]
H5__7135_1	9.9634	9.90623	0.824807	5.04547	4.64911	1.34644	-0.906187	0.029204	0.0450264	cytochrome-c oxidase, cbb3-type subunit I [Proteobacteria bacterium]
H1__9687_1	5.74064	13.1138	5.28628	30.6125	15.696	17.7459	1.40772	0.000545322	0.00114376	cytochrome-c oxidase, cbb3-type subunit I [Rhodocyclaceae bacterium]
H6__3733_1	42.5475	11.4155	16.2987	18.8563	7.60296	10.8614	-0.91271	0.0167787	0.0271034	cytochrome-c oxidase, cbb3-type subunit I [Rhodocyclaceae bacterium]
H1__8097_2	0.143479	3.78138	0.306621	25.9346	11.2322	13.484	3.58041	7.12743e-17	9.65145e-16	cytochrome-c oxidase, cbb3-type subunit I [Sideroxydans lithotrophicus]
H2__13509_1	5.89171	1.18438	0	7.76784	5.49455	10.5889	1.75261	5.24788e-06	1.48532e-05	cytochrome-c oxidase, cbb3-type subunit I [Spirochaetae bacterium HGW-Spirochaetae-10]
H2__16093_1	8.52026	6.18625	7.4721	25.6844	10.0163	14.2846	1.17223	0.00476251	0.00849115	cytochrome-c oxidase, cbb3-type subunit I [Spirochaetae bacterium HGW-Spirochaetae-10]
H1__10923_1	0	0.717807	0.118978	10.4804	13.7364	3.15986	5.02694	4.2554e-21	1.18451e-19	cytochrome-c oxidase, cbb3-type subunit I [Sterolibacteriaceae bacterium M52]
H3__18360_1	0.944952	1.43333	2.37577	6.37896	1.96461	6.9565	1.68568	0.000427284	0.000908604	cytochrome-c oxidase, cbb3-type subunit I [Sulfurivermis fontis]
H3__7533_1	4.23067	9.25972	3.18385	17.6163	7.81725	24.9777	1.59595	6.17552e-05	0.000149239	cytochrome-c oxidase, cbb3-type subunit I [Sulfurivermis fontis]
H5__11546_1	5.08764	5.49659	2.19622	1.17238	0.591051	2.33204	-1.64112	7.06659e-05	0.000169439	cytochrome-c oxidase, cbb3-type subunit I [Thauera hydrothermalis]
H3__7370_1	1.28448	15.952	1.17066	19.2173	12.2869	4.72179	0.976646	0.0159313	0.0258332	cytochrome-c oxidase, cbb3-type subunit I [Thiolapillus brandeum]
H4__775_1	15.4525	6.6821	3.7487	1.32438	2.74226	1.67537	-2.17181	1.84494e-07	6.37358e-07	cytochrome-c oxidase, cbb3-type subunit I [Zetaproteobacteria bacterium CG_4_9_14_0_2_um_filter_59_191]
H3__14946_1	1.96175	3.34759	0	5.43076	0	8.22176	1.36206	0.000715274	0.00147509	cytochrome-c oxidase, cbb3-type subunit I, partial [Magnetospirillum sp.]
H2__20708_1	2.8098	4.92065	0.154131	5.69032	8.89743	1.61126	1.03852	0.0096315	0.0162866	cytochrome-c oxidase, cbb3-type subunit I, partial [Magnetospirillum sp.]
H1__14029_2	44.0724	28.9535	15.12	42.2691	237.2	328.373	2.78569	7.18664e-12	4.54264e-11	cytochrome-c oxidase, cbb3-type subunit II [Deltaproteobacteria bacterium CG_4_9_14_3_um_filter_63_12]
H1__11753_1	0	0	1.01948	8.26829	6.59069	1.05197	3.96015	1.57342e-12	1.10177e-11	cytochrome-c oxidase, cbb3-type subunit II [Ectothiorhodospiraceae bacterium BW-2]
H3__5464_1	1.46466	5.41522	1.99463	11.6869	8.69613	4.78589	1.50359	0.000412582	0.000883239	cytochrome-c oxidase, cbb3-type subunit II [Ectothiorhodospiraceae bacterium BW-2]				ko02020 Two-component system
H2__18244_2	1.5428	1.05685	0.600597	10.8435	9.54312	9.84205	3.23846	1.13017e-13	9.39877e-13	cytochrome-c oxidase, cbb3-type subunit II [Gallionellaceae bacterium]
H6__6481_2	4.43804	7.03773	10.1436	3.43518	3.90372	3.09522	-1.0508	0.0016705	0.00323696	cytochrome-c oxidase, cbb3-type subunit II [Gallionellaceae bacterium]
H2__1992_2	0	0.074121	0.049143	11.2678	20.9756	1.83278	8.0763	2.09722e-29	2.48215e-27	cytochrome-c oxidase, cbb3-type subunit II [Gammaproteobacteria bacterium HGW-Gammaproteobacteria-1]
H2__16208_2	34.1444	27.363	13.9069	112.816	57.6143	113.413	1.91214	1.03024e-06	3.21535e-06	cytochrome-c oxidase, cbb3-type subunit II [Gammaproteobacteria bacterium HGW-Gammaproteobacteria-1]				ko02020 Two-component system
H1__15645_2	2.39415	3.69204	2.44785	8.42118	7.30046	4.76187	1.26287	0.00435764	0.00782153	cytochrome-c oxidase, cbb3-type subunit II [Rhodocyclales bacterium GWA2_65_20]
H3__7247_1	18.8494	2.05397	10.0501	15.8237	10.1004	34.9975	0.976788	0.0164877	0.0266667	cytochrome-c oxidase, cbb3-type subunit II [Sideroxydans sp. RIFOXYD2_FULL_59_7]
H3__18728_3	2.77915	2.91365	0.698725	15.0145	5.60808	12.89	2.38992	9.6563e-09	3.97567e-08	cytochrome-c oxidase, cbb3-type subunit II [Sterolibacteriaceae bacterium J5B]
H1__8693_2	14.1104	12.3347	0.48441	30.4524	10.2682	18.549	1.13802	0.00159817	0.00310464	cytochrome-c oxidase, cbb3-type subunit II [Sulfurivermis fontis]				ko02020 Two-component system
H1__14940_1	13.916	9.28901	4.57708	47.6349	31.2301	74.2603	2.46236	6.56233e-10	3.159e-09	cytochrome-c oxidase, cbb3-type subunit III [Ectothiorhodospiraceae bacterium BW-2]				ko02020 Two-component system
H2__10819_3	10.7062	11.4414	3.32096	0.950959	7.33809	3.91119	-1.06163	0.00516062	0.00915185	cytochrome-c oxidase, cbb3-type subunit III [Gallionellaceae bacterium]				ko02020 Two-component system
H2__1992_4	1.11676	4.29999	0.863917	7.21829	11.4099	3.44164	1.81259	3.28812e-05	8.26777e-05	cytochrome-c oxidase, cbb3-type subunit III [Gammaproteobacteria bacterium HGW-Gammaproteobacteria-1]				ko02020 Two-component system
H1__4264_1	0.989875	4.08212	1.30658	9.49028	5.49627	1.7403	1.39044	0.00135895	0.00266502	cytochrome-c oxidase, cbb3-type subunit III [Gammaproteobacteria bacterium HGW-Gammaproteobacteria-1]				ko02020 Two-component system
H2__7844_1	1.3628	0.392043	1.51231	5.83119	7.44036	5.60806	2.52963	2.20959e-08	8.68477e-08	cytochrome-c oxidase, cbb3-type subunit III [Macromonas sp. BK-30]				ko02020 Two-component system
H3__18757_1	1.06302	3.07367	3.84187	8.2441	7.77247	7.75874	1.5749	0.000704454	0.00145404	cytochrome-c oxidase, cbb3-type subunit III [Rhodocyclales bacterium GWA2_65_20]				ko02020 Two-component system
H1__7546_3	3.33602	2.16864	0.599094	22.6301	7.83896	1.94994	2.40849	2.2187e-09	9.91528e-09	cytochrome-c oxidase, cbb3-type subunit III [Sulfurivermis fontis]				ko02020 Two-component system
H1__12817_2	12.1526	27.5779	14.1147	65.3757	32.7392	36.3177	1.31995	0.0012103	0.00240505	cytochrome-c oxidase, cbb3-type subunit III [Sulfurivermis fontis]				ko02020 Two-component system
H2__8575_1	1.90912	0.653893	3.40636	6.91973	8.99223	3.04474	1.66656	0.000457921	0.000969905	cytochrome-c oxidase, cbb3-type subunit III [Thiobacillus denitrificans]				ko02020 Two-component system
H1__12551_1	0.07174	3.23729	1.62329	12.8972	2.17703	5.50366	2.06009	1.61374e-06	4.89883e-06	cytochrome-c peroxidase [Desulfopila sp. IMCC35004]	antioxidant defense
H1__2982_1	4.39113	8.20679	1.53772	10.5727	5.86265	10.2934	0.918911	0.0209448	0.0333139	cytochrome-c peroxidase [Desulfopila sp. IMCC35004]	antioxidant defense
H1__10410_1	13.1564	13.507	6.55608	39.2327	11.9048	13.9327	0.969908	0.0120268	0.0198986	cytoplasmic filament protein A [Leptonema illini DSM 21528]
H3__7551_2	9.08001	4.37964	6.30416	1.4848	3.70935	3.01177	-1.26782	0.000483728	0.00102164	cytosine permease [Escherichia coli]
H6__1725_1	20.4592	6.76138	5.97713	0.446698	9.80226	7.5994	-0.895179	0.0154808	0.0251563	D,D-dipeptide ABC transporter permease [Escherichia coli]
H1__2527_2	12.4247	6.48055	4.45923	26.4905	2.72205	12.2446	0.827224	0.0268774	0.04173	D-alanine transaminase [Candidatus Propionivibrio aalborgensis]
H1__10319_1	1.74967	1.54814	0.623187	7.97778	1.66727	6.1522	2.00955	2.9927e-06	8.74383e-06	D-alanine--D-alanine ligase [Desulfuromonas sp.]
H2__14672_1	15.7117	0	4.75421	1.08681	7.15464	1.83707	-1.02172	0.00719398	0.0124139	D-alanine--D-alanine ligase [Escherichia coli]
H2__21536_1	3.3264	4.40341	3.28443	2.80688	10.5333	8.42907	0.982726	0.0283588	0.043833	D-alanyl-D-alanine carboxypeptidase [Macromonas sp. BK-30]
H1__2527_1	2.35617	3.54309	3.7177	9.16874	2.42982	9.38421	1.12531	0.0104728	0.0175923	D-alanyl-D-alanine carboxypeptidase DacC [Candidatus Propionivibrio aalborgensis]
H1__2441_1	0	0.997927	0	6.74949	7.77621	4.0308	4.21275	1.30911e-18	2.35132e-17	D-alanyl-D-alanine endopeptidase precursor [Hydrogenophaga pseudoflava]
H1__8717_1	0	0	1.73561	9.24304	7.98379	3.16018	3.55186	3.95174e-12	2.59054e-11	D-amino acid dehydrogenase [Hydrogenophaga sp. NH-16]
H3__11096_1	12.8112	14.3529	8.71276	33.3192	37.1841	15.7914	1.26615	0.00194551	0.00373062	D-amino acid dehydrogenase [Macromonas sp. BK-30]
H2__19626_1	10.6604	1.1025	6.90357	0	5.82507	1.6522	-1.31952	0.000345477	0.000747257	D-arabinose 5-phosphate isomerase [Escherichia coli]
H5__13410_1	7.7373	15.1278	6.71036	5.40974	1.12389	2.05727	-1.78316	7.38354e-06	2.0375e-05	dCTP deaminase [Azospira sp. I13]
H3__124_1	1.81169	3.10425	4.2175	11.2763	5.90211	10.753	1.61234	0.000346367	0.000749118	dCTP deaminase [Solemya pervernicosa gill symbiont]
H1__9432_1	2.74187	5.17058	1.41597	8.97813	3.97614	5.24292	0.963785	0.0207685	0.0330571	dCTP deaminase [Thioalkalivibrio thiocyanodenitrificans]
H1__14964_1	3.69695	5.24418	7.126	5.28441	1.44527	0	-1.25513	0.000675194	0.00139724	DctP family TRAP transporter solute-binding subunit [Deltaproteobacteria bacterium]
H4__8136_1	12.6262	4.24385	6.06028	4.06542	4.10165	1.34534	-1.26911	0.0010135	0.00203566	DctP family TRAP transporter solute-binding subunit [Deltaproteobacteria bacterium]
H1__2059_1	7.46863	6.32423	3.06272	3.96744	0	1.60704	-1.5958	0.000176214	0.000397705	DctP family TRAP transporter solute-binding subunit [Deltaproteobacteria bacterium]
H6__1100_1	15.961	14.1629	9.43024	6.00399	0	2.31291	-2.2493	4.64703e-08	1.74641e-07	DctP family TRAP transporter solute-binding subunit [Deltaproteobacteria bacterium]
H6__9380_1	11.0496	6.65485	6.57747	0.396915	0.285861	0	-5.14618	3.82283e-21	1.07471e-19	DctP family TRAP transporter solute-binding subunit [Deltaproteobacteria bacterium]
H1__503_1	0.853096	2.95771	2.45123	8.8909	7.43239	8.83016	2.00553	4.38029e-06	1.25056e-05	DctP family TRAP transporter solute-binding subunit [Hydrogenophaga sp. PAMC20947]				ko02020 Two-component system
H2__15354_1	20.5764	5.96678	2.04322	23.2297	25.7797	27.4885	1.42	0.000159496	0.000361668	deacylase [Ignavibacteria bacterium RBG_16_34_14]
H3__8971_1	0.247469	0.469209	2.3228	5.48058	2.64837	17.4382	3.07114	4.52423e-11	2.56063e-10	DEAD/DEAH box helicase [Burkholderiales bacterium RIFCSPLOWO2_12_67_14]
H3__1415_1	4.77887	1.04704	0.106799	1.97145	7.3795	17.6974	2.18821	3.25296e-08	1.25023e-07	DEAD/DEAH box helicase [Deltaproteobacteria bacterium]
H5__3916_1	13.6535	18.0582	4.39558	0.813431	0	1.20643	-4.15794	6.77021e-18	1.08309e-16	DEAD/DEAH box helicase [Deltaproteobacteria bacterium]
H6__344_1	4.75555	7.74547	9.4082	2.8945	2.19436	3.58851	-1.33591	0.000224716	0.000501078	DEAD/DEAH box helicase [Gallionella sp.]
H1__625_1	1.08986	0	0.856281	11.3141	7.72908	5.10957	3.63145	2.39794e-14	2.19707e-13	DEAD/DEAH box helicase [Hydrogenophaga flava]
H2__16846_1	0	0	0.815674	7.51711	6.64505	3.91119	4.46467	2.29582e-17	3.36705e-16	DEAD/DEAH box helicase [Hydrogenophaga sp. NH-16]
H5__5096_1	15.6236	11.174	3.3573	2.00056	6.81255	4.17366	-1.21516	0.00159534	0.00309944	DEAD/DEAH box helicase [Macromonas sp. BK-30]
H3__4014_1	1.90202	1.18024	1.10855	5.40619	3.80232	12.602	2.37888	1.93092e-08	7.63519e-08	DEAD/DEAH box helicase [Sulfurivermis fontis]
H4__717_1	13.8772	7.10095	5.38056	1.30687	3.72565	2.37532	-1.83074	3.37429e-06	9.81126e-06	DEAD/DEAH box helicase domain protein [Desulfobulbus propionicus DSM 2032]
H6__2853_1	7.62311	6.71136	6.59411	1.45839	6.47086	2.13572	-1.05591	0.00237437	0.00446456	DEAD/DEAH box helicase domain protein [Sideroxydans lithotrophicus ES-1]
H4__8513_1	15.0378	12.581	2.38661	1.10196	2.1081	0.761094	-2.91665	7.09524e-12	4.48809e-11	Dehydrogenase/reductase SDR family member 4 [Hondaea fermentalgiana]
H6__12245_2	13.5971	15.4058	14.2555	8.76713	6.19794	9.43184	-0.826205	0.0156247	0.025376	Dehydrogenases with different specificities [Syntrophobacter sp. SbD1]
H2__1488_1	2.03971	2.39934	0.920978	1.01679	26.6191	38.854	3.63208	5.27409e-17	7.30027e-16	delta-aminolevulinic acid dehydratase [Cystobacter fuscus]		ko01120 Microbial metabolism in diverse environments
H2__15833_1	2.31596	0	0.137005	3.12801	5.15272	6.67728	2.60685	1.91933e-09	8.69484e-09	demethylmenaquinone methyltransferase / 2-methoxy-6-polyprenyl-1,4-benzoquinol methylase [Thiohalomonas denitrificans]
H2__6152_1	2.54016	0	0.85152	2.60006	24.3117	24.6943	3.92628	3.14556e-18	5.29492e-17	deoxyhypusine synthase [Bryobacterales bacterium]
H2__15510_2	2.04006	0	2.73549	0.664416	6.97838	5.41013	1.45006	0.00664854	0.0115349	deoxyribodipyrimidine photo-lyase [Escherichia coli]
H2__3968_2	0	0	0	0.234477	6.67044	7.2825	12.2077	5.63749e-29	6.1819e-27	deoxyribonuclease IV [Myxococcales bacterium]
H2__3601_3	4.9408	0	0	2.47895	7.5173	10.5859	2.05791	1.7408e-06	5.26396e-06	deoxyribose-phosphate aldolase [Chloroflexi bacterium]
H4__760_1	7.08258	5.88582	6.13767	2.72386	4.04278	4.17472	-0.80407	0.0226379	0.0355787	Der GTPase-activating protein YihI, partial [Escherichia coli]
H5__2769_2	8.17831	4.5703	5.62741	2.80374	0	0.489214	-2.47929	1.54457e-07	5.40932e-07	desulfoferrodoxin [Deltaproteobacteria bacterium]
H5__10441_2	4.99127	9.26226	6.14095	1.24513	0	2.35362	-2.50162	1.33381e-08	5.38407e-08	desulfoferrodoxin [Deltaproteobacteria bacterium]
H3__7029_2	0	5.44434	0	3.71948	3.44417	7.9734	1.47475	0.000931836	0.00188042	desulfoferrodoxin [Desulfobulbaceae bacterium A2]
H5__9377_2	10.7283	6.1605	3.23674	0.898471	0.539238	3.65799	-1.98104	2.1074e-05	5.45762e-05	desulfoferrodoxin [Desulfonema ishimotonii]
H6__11905_1	6.48506	5.70244	4.04069	3.67319	0.702701	2.3634	-1.26746	0.00119853	0.00238272	D-galactose/ D-glucose-binding protein [Sebaldella termitidis]
H3__7637_1	1.09849	0.509124	2.11738	2.50434	12.8832	5.20205	2.46565	1.99443e-07	6.86196e-07	Di/tripeptide permease YjdL [Klebsiella pneumoniae IS22]
H2__16839_2	15.5509	2.8393	5.45436	1.21928	6.16382	5.68689	-0.867252	0.0191551	0.0306776	diadenosine tetraphosphatase [Shigella sp.]
H2__14037_1	11.5124	12.8848	16.767	1.89291	5.11234	10.1309	-1.2642	0.000233519	0.000519491	diaminopropionate ammonia-lyase [Escherichia coli]
H5__12105_1	3.44603	6.30848	4.12282	0.464408	5.64419	1.82324	-0.806771	0.0161111	0.0261037	dicarboxylate symporter family protein [Escherichia coli Tx1686]
H3__1337_1	0	0	0	5.84161	5.74817	26.845	13.6453	8.92399e-37	2.81798e-34	diguanylate cyclase [gamma proteobacterium symbiont of Stewartia floridana]
H2__19517_1	2.04128	1.7693	1.97954	7.40794	9.04171	0	1.50591	0.00106638	0.00213557	Di-haem cytochrome c peroxidase [Nitrosomonas ureae]	antioxidant defense
H3__6525_2	0	0	0	11.0376	2.43349	8.45044	12.8353	1.99206e-24	9.81864e-23	dihydrolipoamide acetyltransferase [Bradyrhizobium jicamae]
H1__7621_1	2.35488	0.162361	1.39941	1.46418	11.5808	15.3287	2.85591	7.4546e-10	3.54502e-09	dihydrolipoamide acetyltransferase [Myxococcales bacterium]
H3__6391_1	0	5.176	0	8.09707	2.14396	2.35471	1.28253	0.0081087	0.0138721	dihydrolipoamide acetyltransferase, partial [Betaproteobacteria bacterium HGW-Betaproteobacteria-15]
H6__10549_1	7.17396	0.435266	8.83791	1.54206	3.15512	1.28419	-1.45883	5.79019e-05	0.000140301	dihydrolipoamide dehydrogenase [Acetobacteroides hydrogenigenes]
H1__4973_1	2.07493	0.715298	0.047425	6.45056	3.98207	9.80823	2.83319	1.90957e-10	9.93386e-10	dihydrolipoamide dehydrogenase [Mitsuaria sp. PDC51]
H2__16226_1	4.96221	0.096498	2.55915	4.91051	12.4228	6.5617	1.64887	0.000131191	0.00030267	dihydrolipoyl dehydrogenase [Actinomadura sp. LHW63021]
H2__18088_1	10.5688	4.00776	8.8242	0.385309	8.49852	4.77341	-0.776757	0.014621	0.0238502	dihydrolipoyl dehydrogenase [Escherichia coli]		ko01120 Microbial metabolism in diverse environments
H3__13247_2	2.93869	8.04693	0.902159	11.878	3.91813	10.3627	1.13762	0.00297329	0.00550798	dihydrolipoyllysine-residue acetyltransferase [Candidatus Accumulibacter sp. 66-26]		ko01120 Microbial metabolism in diverse environments
H2__19817_1	2.2928	0.204575	1.1529	19.3052	11.6853	12.5312	3.57457	1.08347e-15	1.21614e-14	dihydrolipoyllysine-residue acetyltransferase [Hydrogenophaga sp. H7]
H3__6784_1	1.8625	0.487084	2.47049	6.30641	0.508425	10.0458	1.80589	3.45551e-05	8.63106e-05	Dihydrolipoyllysine-residue succinyltransferase component of 2-oxoglutarate dehydrogenase complex [Hydrogenophaga pseudoflava]		ko01120 Microbial metabolism in diverse environments
H6__5054_1	12.4557	2.76778	5.66475	1.39527	2.582	7.03317	-0.923631	0.0168133	0.0271529	dihydroneopterin triphosphate pyrophosphatase [Escherichia coli O145:H25]
H1__2069_1	0	0	0	8.14345	1.53289	7.29836	12.4664	2.81221e-26	1.93503e-24	dihydroorotate dehydrogenase [Gammaproteobacteria bacterium HGW-Gammaproteobacteria-1]
H2__17024_1	1.86028	4.98841	4.61025	7.27039	11.6295	5.32352	1.07973	0.0247745	0.0386778	dihydroorotate dehydrogenase-like protein [Chloroflexi bacterium]
H4__2538_1	7.88473	10.3337	0	0	0	0	-12.5684	4.10405e-26	2.74694e-24	dihydroxyacetone kinase subunit DhaK [Anaerolineae bacterium]
H1__9922_1	1.62862	1.27377	2.68711	5.42021	5.4168	5.24936	1.52454	0.000966646	0.00194731	dihydroxyacetone kinase subunit DhaK [Chloroflexi bacterium]
H2__18870_2	1.6056	1.86715	1.34558	16.838	12.1457	4.65336	2.80268	5.92289e-10	2.86568e-09	dihydroxyacetone kinase subunit L [Chloroflexi bacterium]
H1__3990_1	0.580782	3.71955	0.811213	5.80066	2.04343	5.44572	1.37797	0.00139244	0.00272754	dihydroxyacetone kinase subunit L [Chloroflexi bacterium]
H4__3588_2	4.0841	10.5889	7.25933	1.1136	0	0	-4.29608	3.94298e-17	5.56908e-16	dihydroxyacetone kinase, partial [Candidatus Thermofonsia bacterium]
H6__12410_1	9.74064	3.26752	9.51328	3.2944	1.97721	4.47087	-1.20869	0.00113342	0.00226053	dihydroxy-acid dehydratase [Deltaproteobacteria bacterium]
H3__825_1	2.16459	0	0.900046	1.91156	7.06668	10.2546	2.6486	8.705e-10	4.11983e-09	dihydroxy-acid dehydratase [Methylocaldum szegediense]
H2__1318_1	0.221099	0	0	0.432052	5.05646	5.70115	5.64227	2.03661e-20	5.04032e-19	dihydroxyacid dehydratase [Thiohalomonas denitrificans]
H2__19381_1	10.1841	6.88875	4.75183	12.0122	36.5582	68.4317	2.42234	3.90111e-09	1.69521e-08	dinitrogenase iron-molybdenum cofactor biosynthesis protein [Candidatus Bathyarchaeota archaeon]
H6__1773_1	4.71078	13.7525	6.16522	4.41354	3.63276	0	-1.61357	2.33588e-05	5.97711e-05	dipeptide transport system substrate-binding protein [Desulfopila aestuarii DSM 18488]
H4__7076_1	12.7262	6.34708	6.43396	6.89289	0.486697	3.1247	-1.27969	0.00130637	0.00256792	dipeptide/oligopeptide/nickel ABC transporter ATP-binding protein [Anaerolineae bacterium]
H5__6923_1	5.04127	5.61092	5.10277	6.07704	1.32454	1.73006	-0.786662	0.0315532	0.0483969	discoidin domain-containing protein [Paenibacillus terrae]
H3__12213_2	2.07493	4.24887	0.208669	8.71748	0.912557	9.9047	1.5799	0.000490118	0.00103439	D-isomer specific 2-hydroxyacid dehydrogenase [Candidatus Propionivibrio aalborgensis]
H2__22300_1	0	0	0.832846	4.68151	5.61943	6.60546	4.33844	8.49266e-16	9.68398e-15	dissimilatory adenylylsulfate reductase alpha subunit precursor [Desulfobulbus propionicus DSM 2032]
H6__8641_2	4.3478	8.88287	8.56641	1.30042	2.96581	6.20207	-1.05789	0.00259835	0.00485691	dissimilatory adenylylsulfate reductase alpha subunit precursor [Desulfococcus multivorans DSM 2059]
H5__4088_1	15.694	15.5601	3.65803	1.19796	5.03289	8.91852	-1.20431	0.00227694	0.00429335	dissimilatory adenylylsulfate reductase alpha subunit precursor [Desulfococcus multivorans DSM 2059]
H5__12307_1	42.1316	38.4929	10.6111	11.8334	4.6459	9.7375	-1.79899	4.63047e-06	1.31763e-05	dissimilatory adenylylsulfate reductase alpha subunit precursor [Desulfococcus multivorans DSM 2059]		ko01120 Microbial metabolism in diverse environments	ko00920 Sulfur metabolism
H2__12227_1	60.9335	56.4212	24.1819	16.3276	9.97269	14.3592	-1.79943	2.73561e-06	8.0371e-06	dissimilatory adenylylsulfate reductase alpha subunit precursor [Desulfococcus multivorans DSM 2059]		ko01120 Microbial metabolism in diverse environments	ko00920 Sulfur metabolism
H4__7352_2	12.2822	15.9142	2.89444	0.980961	3.14979	2.7101	-2.18375	4.29931e-08	1.62246e-07	dissimilatory adenylylsulfate reductase alpha subunit precursor [Desulfococcus multivorans DSM 2059]		ko01120 Microbial metabolism in diverse environments	ko00920 Sulfur metabolism
H2__8617_1	0.586393	3.40959	2.8503	10.6948	5.71671	2.62421	1.47492	0.00117345	0.00233634	dissimilatory adenylylsulfate reductase alpha subunit precursor [Desulfomonile tiedjei DSM 6799]
H2__18207_1	15.298	14.8913	12.6289	3.77168	9.6415	5.76858	-1.15837	0.000953169	0.00192139	dissimilatory adenylylsulfate reductase alpha subunit precursor [Desulfosoma caldarium]
H1__6316_2	10.2758	5.05349	6.0955	5.72597	2.96581	2.39511	-0.95024	0.0124279	0.0205049	dissimilatory adenylylsulfate reductase alpha subunit precursor [Thioploca ingrica]
H2__7489_1	3.10788	1.86786	0.029486	1.71881	5.00319	6.19813	1.36758	0.0005707	0.00119389	dissimilatory adenylylsulfate reductase alpha subunit precursor, partial [bacterium]
H2__13235_1	0.969657	3.5433	2.21626	2.58384	5.35009	9.20474	1.34836	0.00271209	0.00505624	dissimilatory adenylylsulfate reductase alpha subunit precursor, partial [bacterium]
H4__5245_1	21.0364	13.0594	1.15162	2.65209	6.49121	4.1937	-1.40188	0.000674936	0.00139678	dissimilatory adenylylsulfate reductase alpha subunit precursor, partial [bacterium]
H6__9159_1	2.97508	5.81635	5.25253	0.064596	1.74459	2.93049	-1.56648	3.82064e-05	9.50129e-05	dissimilatory adenylylsulfate reductase alpha subunit precursor, partial [bacterium]
H2__2437_1	8.19213	10.2288	3.7174	3.22119	4.83317	0	-1.45836	0.000278239	0.000610007	dissimilatory adenylylsulfate reductase beta subunit [Desulfopila aestuarii DSM 18488]		ko01120 Microbial metabolism in diverse environments	ko00920 Sulfur metabolism
H4__6252_1	20.8436	24.642	6.03311	12.1508	6.23976	3.88194	-1.20973	0.00217204	0.00410858	dissimilatory adenylylsulfate reductase beta subunit [Thioploca ingrica]		ko01120 Microbial metabolism in diverse environments	ko00920 Sulfur metabolism
H5__10744_1	7.07685	14.118	1.54717	3.1065	2.16515	2.05451	-1.63383	5.53395e-05	0.000135221	dissimilatory sulfite reductase alpha subunit [Desulfococcus multivorans DSM 2059]		ko01120 Microbial metabolism in diverse environments	ko00920 Sulfur metabolism
H4__2542_1	14.1066	10.5541	4.33744	6.33269	1.63486	4.99672	-1.16123	0.00355699	0.00651145	dissimilatory sulfite reductase alpha subunit [Desulfopila aestuarii DSM 18488]		ko01120 Microbial metabolism in diverse environments	ko00920 Sulfur metabolism
H5__6969_1	20.9531	16.6948	3.17289	5.45928	2.58449	5.0092	-1.6447	4.94746e-05	0.000121561	dissimilatory sulfite reductase alpha subunit [Desulfopila aestuarii DSM 18488]		ko01120 Microbial metabolism in diverse environments	ko00920 Sulfur metabolism
H6__5456_1	6.04933	3.87339	7.55466	0	0.348919	1.5216	-3.22192	1.0223e-13	8.54089e-13	dissimilatory sulfite reductase alpha subunit [Magnetococcus marinus MC-1]		ko01120 Microbial metabolism in diverse environments	ko00920 Sulfur metabolism
H3__11901_1	8.66486	5.42867	4.28121	3.16556	2.1208	4.17472	-0.957425	0.0142371	0.0232684	dissimilatory sulfite reductase alpha subunit, partial [uncultured sulfate-reducing bacterium]
H6__2273_2	7.07057	13.7722	11.2611	2.73899	2.21922	4.00918	-1.83964	6.63616e-07	2.12445e-06	dissimilatory sulfite reductase alpha subunit, partial [uncultured sulfate-reducing bacterium]		ko01120 Microbial metabolism in diverse environments	ko00920 Sulfur metabolism
H3__1908_1	0.527754	0	0	3.7241	7.37584	7.14784	5.10377	6.29236e-22	2.02993e-20	dissimilatory sulfite reductase beta subunit [Candidatus Electrothrix marina]		ko01120 Microbial metabolism in diverse environments	ko00920 Sulfur metabolism
H3__15418_1	6.30132	9.85147	3.89116	2.75433	1.84755	4.80593	-1.09099	0.00445769	0.00798586	dissimilatory sulfite reductase beta subunit [Desulfococcus multivorans DSM 2059]		ko01120 Microbial metabolism in diverse environments	ko00920 Sulfur metabolism
H5__757_2	37.0257	20.2645	13.1156	15.3324	4.21556	10.6289	-1.22217	0.00158739	0.00308527	dissimilatory sulfite reductase beta subunit [Desulfococcus multivorans DSM 2059]		ko01120 Microbial metabolism in diverse environments	ko00920 Sulfur metabolism
H6__1029_1	17.3076	4.99219	5.57816	4.63239	0.242933	3.53136	-1.72916	2.15722e-05	5.54154e-05	dissimilatory sulfite reductase beta subunit [Desulfococcus multivorans DSM 2059]		ko01120 Microbial metabolism in diverse environments	ko00920 Sulfur metabolism
H4__4040_1	10.9203	8.42368	1.8069	0.911943	1.35463	2.30726	-2.2085	1.47559e-07	5.18088e-07	dissimilatory sulfite reductase beta subunit [Desulfococcus multivorans DSM 2059]		ko01120 Microbial metabolism in diverse environments	ko00920 Sulfur metabolism
H4__8422_1	14.4923	9.5299	2.14825	0.900332	0	0	-4.8567	1.92497e-19	4.00257e-18	dissimilatory sulfite reductase beta subunit [Desulfococcus multivorans DSM 2059]
H6__8271_2	8.33931	1.71781	1.86369	3.72191	9.05591	13.2517	1.12647	0.00521443	0.00923825	dissimilatory sulfite reductase beta subunit, partial [uncultured sulfate-reducing bacterium]
H6__10993_1	8.78063	3.08994	5.96935	2.19626	2.40972	4.61059	-0.952579	0.0101563	0.017092	dissimilatory sulfite reductase beta subunit, partial [uncultured sulfate-reducing bacterium]
H6__11655_1	15.5789	6.68	10.4356	9.2512	1.88844	4.55169	-1.05894	0.0043697	0.00784171	dissimilatory sulfite reductase beta subunit, partial [uncultured sulfate-reducing bacterium]
H5__11300_2	17.5645	9.03937	8.67432	2.2218	7.65593	5.88194	-1.16239	0.00169755	0.00328435	dissimilatory sulfite reductase beta subunit, partial [uncultured sulfate-reducing bacterium]
H6__10508_2	14.9204	8.05453	5.4385	0	3.95441	5.77603	-1.5457	7.64164e-05	0.000182251	dissimilatory sulfite reductase beta subunit, partial [uncultured sulfate-reducing bacterium]
H5__2824_1	6.29395	20.1734	4.03137	1.09813	2.24084	2.938	-2.28006	2.66137e-08	1.03187e-07	dissimilatory sulfite reductase beta subunit, partial [uncultured sulfate-reducing bacterium]
H4__3785_2	16.4987	3.87302	6.58422	0	0.921417	1.56263	-3.43826	1.32228e-12	9.31917e-12	dissimilatory sulfite reductase beta subunit, partial [uncultured sulfate-reducing bacterium]
H5__11796_1	14.4368	10.4208	4.83955	0	3.39745	4.31794	-1.9441	1.1441e-06	3.55048e-06	dissimilatory sulfite reductase subunit A, partial [uncultured sulfate-reducing bacterium]
H2__2696_1	2.46714	9.54268	5.49983	2.08913	2.67646	2.38343	-1.29198	0.000568157	0.00118913	dissimilatory sulfite reductase subunit B, partial [Desulfococcus multivorans]
H5__6980_1	36.9077	9.49376	3.69544	6.54934	1.27867	2.75366	-2.24283	1.74902e-07	6.08112e-07	dissimilatory sulfite reductase subunit B, partial [Desulfococcus multivorans]
H6__1489_1	11.8012	5.20571	4.63217	1.52954	0.635531	0.307943	-3.12774	3.12677e-12	2.0864e-11	dissimilatory sulfite reductase, beta subunit [Candidatus Sulfopaludibacter sp. SbA3]
H3__11541_1	3.69048	1.4249	2.56424	7.08049	7.84981	8.5223	1.61026	0.000195654	0.000439365	dissimilatory sulfite reductase, beta subunit [Syntrophobacter sp. SbD1]
H5__757_1	13.3198	9.93288	1.93364	1.14351	1.27456	2.66035	-2.30951	5.20845e-08	1.94874e-07	dissimilatory-type sulfite reductase subunit alp ha [Desulfonema ishimotonii]		ko01120 Microbial metabolism in diverse environments	ko00920 Sulfur metabolism
H4__3876_1	20.5149	9.79742	4.51435	3.41347	0.929049	2.11231	-2.4312	4.98671e-09	2.13261e-08	dissimilatory-type sulfite reductase subunit alp ha [Desulfonema ishimotonii]		ko01120 Microbial metabolism in diverse environments	ko00920 Sulfur metabolism
H4__5427_1	34.0432	15.5548	4.1392	2.63552	3.51806	2.45788	-2.64117	1.90429e-10	9.90771e-10	dissimilatory-type sulfite reductase subunit alp ha [Desulfonema ishimotonii]		ko01120 Microbial metabolism in diverse environments	ko00920 Sulfur metabolism
H4__2134_1	11.3246	10.013	5.26515	0.500414	0.400447	0.776137	-3.9852	9.65452e-18	1.50683e-16	dissimilatory-type sulfite reductase subunit alp ha [Desulfonema ishimotonii]		ko01120 Microbial metabolism in diverse environments	ko00920 Sulfur metabolism
H5__9238_1	7.03419	8.46518	2.07545	2.6696	2.5056	2.87413	-1.12628	0.00497749	0.00884957	dissimilatory-type sulfite reductase subunit alpha [Deltaproteobacteria bacterium HGW-Deltaproteobacteria-15]
H5__1105_1	2.0317	6.3274	6.2166	1.1826	2.73767	3.68478	-0.938262	0.00427696	0.00768469	dissimilatory-type sulfite reductase subunit alpha [Deltaproteobacteria bacterium]		ko01120 Microbial metabolism in diverse environments	ko00920 Sulfur metabolism
H4__4735_2	13.7854	5.02386	3.75096	3.09032	0.524922	2.18739	-1.95845	3.52392e-06	1.01736e-05	dissimilatory-type sulfite reductase subunit alpha [Desulfatitalea tepidiphila]
H6__10287_1	6.164	7.59166	3.54982	2.4708	0.556089	0.5389	-2.27797	6.95215e-08	2.55566e-07	dissimilatory-type sulfite reductase subunit alpha [Desulfatitalea tepidiphila]		ko01120 Microbial metabolism in diverse environments	ko00920 Sulfur metabolism
H5__13288_1	11.1522	11.1841	5.22148	3.90225	2.59424	5.83992	-1.15934	0.00215097	0.00407095	dissimilatory-type sulfite reductase subunit alpha [Desulfobacteraceae bacterium 4572_88]		ko01120 Microbial metabolism in diverse environments	ko00920 Sulfur metabolism
H1__6688_1	4.04295	3.95256	2.89058	22.5901	35.0619	37.9358	3.13399	1.04167e-13	8.69796e-13	dissimilatory-type sulfite reductase subunit alpha [Desulfopila sp. IMCC35006]		ko01120 Microbial metabolism in diverse environments	ko00920 Sulfur metabolism
H2__6322_1	1.81848	2.2986	0	5.03413	3.99885	7.55671	2.00981	1.63104e-06	4.94899e-06	dissimilatory-type sulfite reductase subunit alpha [Desulfurivibrio sp.]
H5__12798_1	14.5737	11.6831	4.88543	2.37321	1.68672	4.90373	-1.79637	8.81086e-06	2.39798e-05	dissimilatory-type sulfite reductase subunit alpha [Desulfurivibrio sp.]		ko01120 Microbial metabolism in diverse environments	ko00920 Sulfur metabolism
H6__11079_1	6.85654	9.31446	4.43276	0.220853	2.58473	1.60566	-2.22288	6.2557e-08	2.30856e-07	dissimilatory-type sulfite reductase subunit alpha [Desulfurivibrio sp.]
H6__6851_1	11.8012	7.825	9.49444	0	2.60991	2.01189	-2.65472	7.00516e-11	3.8673e-10	dissimilatory-type sulfite reductase subunit alpha [Desulfurivibrio sp.]
H3__18086_1	4.79694	5.53618	11.9904	3.66799	6.35968	3.91119	-0.679336	0.0199475	0.0318469	dissimilatory-type sulfite reductase subunit alpha [Ectothiorhodospiraceae bacterium BW-2]
H1__1270_1	2.07154	5.51551	4.60981	14.8571	5.23378	7.92734	1.19965	0.00628615	0.0110147	dissimilatory-type sulfite reductase subunit alpha [Ferriphaselus sp. R-1]		ko01120 Microbial metabolism in diverse environments	ko00920 Sulfur metabolism
H2__11133_1	19.092	3.63099	3.5817	17.6272	25.3699	19.4595	1.24743	0.00106468	0.00213272	dissimilatory-type sulfite reductase subunit alpha [Gallionellaceae bacterium]
H3__3472_1	3.83265	1.50856	0.365921	5.59336	11.6499	9.55287	2.23059	3.5652e-08	1.36458e-07	dissimilatory-type sulfite reductase subunit alpha [Gammaproteobacteria bacterium HGW-Gammaproteobacteria-1]		ko01120 Microbial metabolism in diverse environments	ko00920 Sulfur metabolism
H1__9751_1	9.91297	4.04036	3.66214	20.557	27.0482	8.79484	1.67868	3.3247e-05	8.35589e-05	dissimilatory-type sulfite reductase subunit alpha [Gammaproteobacteria bacterium HGW-Gammaproteobacteria-1]
H3__16986_1	4.11034	9.09223	2.36823	19.9965	5.68682	17.993	1.48783	0.000159589	0.000361868	dissimilatory-type sulfite reductase subunit alpha [Gammaproteobacteria bacterium HGW-Gammaproteobacteria-1]		ko01120 Microbial metabolism in diverse environments	ko00920 Sulfur metabolism
H2__16580_1	7.78493	7.53562	4.60128	14.2118	21.2637	10.0995	1.19377	0.00377428	0.00683816	dissimilatory-type sulfite reductase subunit alpha [Gammaproteobacteria bacterium HGW-Gammaproteobacteria-1]		ko01120 Microbial metabolism in diverse environments	ko00920 Sulfur metabolism
H3__6276_1	3.60545	2.73442	2.65227	15.6565	12.2156	32.3838	2.74396	9.52623e-11	5.15806e-10	dissimilatory-type sulfite reductase subunit alpha [Sterolibacteriaceae bacterium M52]
H3__14803_1	4.83498	1.80129	1.36488	26.9767	6.52851	15.871	2.62509	8.05238e-11	4.396e-10	dissimilatory-type sulfite reductase subunit alpha [Sterolibacteriaceae bacterium M52]		ko01120 Microbial metabolism in diverse environments	ko00920 Sulfur metabolism
H3__3510_1	5.41964	3.42004	0.686496	4.24431	3.34791	9.87432	0.874418	0.0188122	0.0301614	dissimilatory-type sulfite reductase subunit alpha [Sterolibacteriaceae bacterium M52]		ko01120 Microbial metabolism in diverse environments	ko00920 Sulfur metabolism
H6__3932_1	12.7954	16.425	11.7811	12.7552	2.6236	4.45859	-1.04734	0.00412797	0.00743648	dissimilatory-type sulfite reductase subunit alpha [Sterolibacteriaceae bacterium M52]		ko01120 Microbial metabolism in diverse environments	ko00920 Sulfur metabolism
H1__9196_1	0.457188	6.76138	0.443359	44.925	6.29068	3.03419	2.82336	3.73111e-12	2.47404e-11	dissimilatory-type sulfite reductase subunit alpha [Sulfurivermis fontis]		ko01120 Microbial metabolism in diverse environments	ko00920 Sulfur metabolism
H1__15319_1	21.8797	19.5907	9.0478	54.3057	44.006	216.43	2.63922	4.69799e-11	2.65464e-10	dissimilatory-type sulfite reductase subunit alpha [Sulfurivermis fontis]		ko01120 Microbial metabolism in diverse environments	ko00920 Sulfur metabolism
H2__17636_1	16.5994	12.3644	6.16071	45.9526	25.9427	30.5732	1.54455	7.25881e-05	0.00017379	dissimilatory-type sulfite reductase subunit alpha [Sulfurivermis fontis]		ko01120 Microbial metabolism in diverse environments	ko00920 Sulfur metabolism
H3__11726_1	18.4714	12.5759	7.19127	22.7902	30.661	47.1524	1.39551	0.000378277	0.000813945	dissimilatory-type sulfite reductase subunit alpha [Sulfurivermis fontis]		ko01120 Microbial metabolism in diverse environments	ko00920 Sulfur metabolism
H1__11692_1	2.19789	3.48535	1.60753	8.68744	5.27255	5.10957	1.38676	0.00177759	0.00342824	dissimilatory-type sulfite reductase subunit alpha [Sulfurivermis fontis]
H3__700_1	0.741787	6.5464	3.1196	4.15094	7.65179	14.3707	1.33019	0.00286814	0.00532745	dissimilatory-type sulfite reductase subunit alpha [Sulfurivermis fontis]
H3__16027_1	2.70869	2.48229	2.6673	1.92977	5.26152	9.57242	1.09276	0.0164312	0.0265804	dissimilatory-type sulfite reductase subunit alpha [Sulfurivermis fontis]		ko01120 Microbial metabolism in diverse environments	ko00920 Sulfur metabolism
H4__7318_1	15.9898	4.85075	4.89404	1.90192	2.38488	6.93347	-1.19738	0.00266961	0.00498082	dissimilatory-type sulfite reductase subunit alpha [Sulfurivermis fontis]
H2__13902_1	0.228594	1.73369	1.26439	7.59386	11.9638	8.47625	3.11787	1.56507e-10	8.19997e-10	dissimilatory-type sulfite reductase subunit alpha [Thiobacillus sp.]
H6__4489_1	5.98537	4.66044	11.0354	3.66477	3.08866	2.0408	-1.30152	0.000230469	0.000513021	dissimilatory-type sulfite reductase subunit beta [Anaerolineaceae bacterium]
H3__16486_1	4.55582	8.75773	6.4642	15.2049	11.1094	14.4956	1.04493	0.0164282	0.0265761	dissimilatory-type sulfite reductase subunit beta [Chloroflexi bacterium]		ko01120 Microbial metabolism in diverse environments	ko00920 Sulfur metabolism
H1__2790_1	3.9235	6.69519	3.76079	23.0608	12.025	8.36111	1.59504	0.000116869	0.000271084	dissimilatory-type sulfite reductase subunit beta [Comamonadaceae bacterium SYSU G00088]
H5__7254_1	5.65586	3.18961	6.6359	2.26711	1.3394	2.16332	-1.42346	0.000200725	0.000450102	dissimilatory-type sulfite reductase subunit beta [Deltaproteobacteria bacterium HGW-Deltaproteobacteria-15]
H6__12564_1	5.13792	5.35792	4.7057	0.53786	1.29124	0.938492	-2.45624	2.52855e-08	9.82176e-08	dissimilatory-type sulfite reductase subunit beta [Desulfobulbus sp.]
H6__12114_1	7.40097	13.1065	11.2588	2.67956	2.08185	4.73952	-1.74104	2.36926e-06	7.00323e-06	dissimilatory-type sulfite reductase subunit beta [Nitrospiraceae bacterium]		ko01120 Microbial metabolism in diverse environments	ko00920 Sulfur metabolism
H3__14328_1	1.65358	7.36784	3.01411	7.72479	6.86341	9.95485	1.02783	0.0188094	0.0301576	dissimilatory-type sulfite reductase subunit beta [Nitrospirae bacterium]		ko01120 Microbial metabolism in diverse environments	ko00920 Sulfur metabolism
H2__17603_2	19.645	28.3655	4.92009	95.7497	50.776	317.781	3.13283	9.97372e-15	9.67521e-14	dissimilatory-type sulfite reductase subunit beta [Sulfurivermis fontis]		ko01120 Microbial metabolism in diverse environments	ko00920 Sulfur metabolism
H3__18128_1	2.2117	8.81449	5.84408	8.8133	8.08684	17.1154	1.01158	0.0245993	0.0384209	dissimilatory-type sulfite reductase subunit beta [Sulfurivermis fontis]		ko01120 Microbial metabolism in diverse environments	ko00920 Sulfur metabolism
H2__1808_1	3.122	7.43479	1.88382	8.297	13.456	2.66123	0.972494	0.0228727	0.0359188	disulfide bond formation protein DsbA [Nocardioides iriomotensis]
H2__14728_1	4.1192	1.81397	0	13.1127	5.31801	0.453065	1.66977	1.93497e-05	5.03263e-05	disulfide bond formation protein DsbC [Gammaproteobacteria bacterium HGW-Gammaproteobacteria-1]
H3__3864_1	0	1.28934	1.31076	6.97637	2.99073	5.41013	2.56278	5.47803e-08	2.03044e-07	disulfide isomerase [Hydrogenophaga sp.]
H5__9581_1	11.362	8.23028	1.88065	0.885888	0.498456	0	-3.95232	3.90844e-18	6.5057e-17	disulfide reductase [Anaerolineaceae bacterium]
H2__6150_3	3.44691	1.82385	2.42853	4.66012	50.4496	47.0794	3.72985	7.3556e-18	1.17452e-16	disulfide reductase [Anaeromyxobacter sp. RBG_16_69_14]		ko01120 Microbial metabolism in diverse environments
H6__14068_1	35.2738	27.0669	12.2071	5.27103	5.84037	9.72783	-1.83871	7.19804e-06	1.98992e-05	disulfide reductase [Chloroflexi bacterium]
H2__12276_1	5.00182	5.48695	2.29052	0	2.27837	2.51249	-1.41489	0.000693117	0.00143246	division/cell wall cluster transcriptional repressor MraZ [Anaerolineales bacterium]
H2__22798_1	15.8367	6.20141	6.00196	3.21404	7.56437	5.20749	-0.810574	0.0263834	0.0410205	D-lactate dehydrogenase [Escherichia coli]		ko01120 Microbial metabolism in diverse environments
H2__18691_1	0	0.545534	1.49198	4.04113	6.95977	5.51833	3.0174	8.66816e-09	3.58396e-08	DMT family transporter [Rhizobiales bacterium]
H3__11553_1	1.74731	0	0	2.18737	8.3571	8.6573	3.45578	1.02179e-14	9.89817e-14	DNA adenine methylase [Sorangium cellulosum]
H2__11905_1	2.50966	1.51107	0.452759	0.91719	5.81366	9.1123	1.82369	4.29735e-06	1.22822e-05	DNA gyrase subunit A [Aggregicoccus sp. 17bor-14]
H3__8800_2	8.94685	0.20255	0.268584	8.87204	10.4537	2.16271	1.18982	0.00236745	0.00445276	DNA gyrase subunit B [Hydrogenophaga pseudoflava]
H2__22385_1	2.99712	0.378843	0.143529	6.34476	8.59928	7.48187	2.67069	3.82141e-10	1.89742e-09	DNA helicase [Thiohalobacter thiocyanaticus]
H2__10892_2	10.1634	7.19666	4.64227	6.3221	23.8818	19.8041	1.18439	0.00354263	0.00648672	DNA Polymerase [Thermus aquaticus]
H3__11521_1	6.14498	1.33155	2.92939	26.0433	3.58003	6.12241	1.78007	1.31002e-05	3.49415e-05	DNA polymerase III subunit alpha [Candidatus Accumulibacter sp. 66-26]
H3__16592_1	0	2.25033	0.813809	5.13926	2.1947	10.1744	2.51333	3.23231e-08	1.24247e-07	DNA polymerase III subunit beta [Hydrogenophaga pseudoflava]
H2__12552_1	1.57166	0	1.213	3.0712	26.1377	26.0152	4.30825	5.10066e-21	1.39881e-19	DNA polymerase III subunit beta [Myxococcales bacterium]
H2__3257_1	2.19557	2.1409	0.709717	6.74202	5.7247	6.08247	1.87747	1.05186e-05	2.83769e-05	DNA polymerase III subunit beta [Verrucomicrobia bacterium]
H2__12903_1	7.81103	5.72652	2.38278	0.712302	4.94684	0.887763	-1.2816	0.000916412	0.00185092	DNA polymerase III subunit delta [Escherichia coli]
H3__5740_1	0	0.718954	0.043334	0.589413	6.14008	12.0842	4.61987	1.33883e-20	3.38385e-19	DNA polymerase III subunit gamma/tau [Stigmatella aurantiaca]
H5__1205_1	7.27242	7.32058	4.3217	1.22732	2.20982	4.00124	-1.34609	0.000569874	0.00119229	DNA polymerase III subunit gamma/tau, partial [Chloroflexi bacterium]
H2__16657_1	3.75868	2.68295	3.95787	2.72193	10.1129	8.36796	1.02753	0.0271412	0.0421041	DNA primase [Escherichia coli]
H3__7626_3	0	0	2.13948	3.60815	6.99084	15.8762	3.62745	1.19376e-12	8.4896e-12	DNA primase [Gammaproteobacteria bacterium]
H2__19243_1	0	0	0.108508	2.21383	6.40615	5.10446	6.94377	8.52282e-24	3.78636e-22	DNA primase [Myxococcus stipitatus DSM 14675]
H2__18131_1	0	0	0	4.85951	6.70017	9.24306	12.7597	1.61341e-34	3.82504e-32	DNA recombinase [Sulfurifustis variabilis]
H4__7928_1	41.1484	0.97727	3.67164	6.21109	6.95171	10.3981	-0.958776	0.0265552	0.0412699	DNA recombination-mediator protein A [Gloeocapsa sp. DLM2.Bin57]
H5__2768_1	23.8857	24.7862	25.6134	48.8143	48.0375	54.7501	1.02911	0.0167619	0.0270779	DNA repair and recombination protein RadA [Candidatus Bathyarchaeota archaeon]
H4__1505_1	10.6009	2.86237	9.85167	1.89801	2.00162	5.2515	-1.34895	0.000222125	0.000495535	DNA repair protein recO [Shigella dysenteriae WRSd3]
H2__20965_2	3.35133	4.21549	2.01397	13.2574	9.2749	13.1687	1.89742	5.9481e-06	1.66151e-05	DNA starvation/stationary phase protection protein [Hydrogenophilales bacterium 17-64-34]
H2__6609_1	10.0935	10.0308	2.75645	25.1649	34.5947	9.56808	1.59917	6.27621e-05	0.000151499	DNA starvation/stationary phase protection protein [Rhodocyclales bacterium GWA2_65_20]
H6__7734_1	14.9107	18.5822	6.25428	1.90343	1.25223	4.21539	-2.43043	4.67259e-09	2.00346e-08	DNA starvation/stationary phase protection protein [Rhodocyclales bacterium GWA2_65_20]
H3__15700_1	7.17396	2.82923	3.7997	7.10281	13.2936	8.31664	1.05657	0.0151534	0.0246575	DNA starvation/stationary phase protection protein [Rhodocyclales bacterium RIFCSPLOWO2_02_FULL_63_24]
H1__9260_1	10.7896	10.0015	9.83353	9.9564	3.03172	4.98183	-0.769006	0.0304337	0.0467958	DNA starvation/stationary phase protection protein Dps [Anaerolineaceae bacterium]
H5__8380_1	1.94993	9.85904	7.06772	7.62077	2.35835	1.03884	-0.776585	0.0235356	0.0368958	DNA starvation/stationary phase protection protein Dps [candidate division Zixibacteria bacterium RBG_16_53_22]
H3__3836_1	0	0	0	4.02028	8.57907	10.2624	12.8959	2.84492e-29	3.29034e-27	DNA topoisomerase [Myxococcus xanthus]
H6__9129_1	19.1131	3.79925	7.16927	1.12951	3.52508	5.71542	-1.53619	9.833e-05	0.000230285	DNA topoisomerase III [Acidobacteria bacterium]
H3__2891_1	1.43862	0.818301	0	5.53458	7.90883	3.67889	2.92179	2.64399e-10	1.3502e-09	DNA topoisomerase IV subunit A [K189A clade bacterium]
H2__18975_1	0.569875	0	0.063678	0	13.2556	7.23256	5.00858	5.36613e-21	1.46633e-19	DNA translocase FtsK [Myxococcales bacterium]
H6__6959_2	7.93355	6.07709	4.42808	1.5503	1.25611	5.072	-1.22645	0.00191754	0.00368024	DnaA regulatory inactivator Hda, partial [Escherichia coli MS 60-1]
H1__11124_1	1.85536	3.0127	3.30117	6.64689	3.05473	6.65055	1.00095	0.0264936	0.0411808	DNA-binding ATP-dependent protease La [Candidatus Propionivibrio aalborgensis]
H5__8059_2	4.14986	4.02156	1.97076	12.7271	24.9432	8.5487	2.18778	3.44892e-07	1.15033e-06	DNA-binding FrmR family transcriptional regulator [Ornithinibacter aureus]
H5__281_1	11.0577	13.0877	5.7708	61.3862	36.2529	103.897	2.75192	1.74343e-11	1.04537e-10	DNA-binding protein [Alcanivorax sp. S71-1-4]
H3__18821_2	0	4.78228	0	5.7331	17.5638	18.6632	3.13245	1.37319e-12	9.66451e-12	DNA-binding protein [Corallococcus sp. H22C18031201]
H4__7963_1	80.774	34.8452	47.3232	4.05464	4.04132	8.21181	-3.32049	1.89655e-15	2.04394e-14	DNA-binding protein [Desulfobacterales bacterium CG2_30_60_27]
H5__1054_2	11.0349	9.84586	4.20686	4.79185	1.39568	5.41013	-1.11294	0.00564311	0.00995069	DNA-binding protein [Desulfopila sp. IMCC35005]
H3__1692_1	2.61774	0	0.786911	4.25352	10.4116	18.3605	3.27687	1.04836e-14	1.01427e-13	DNA-binding protein [Myxococcales bacterium]
H1__12340_1	0.899136	3.75054	0.859021	8.08225	5.69436	4.13875	1.70087	0.000108906	0.000253679	DNA-binding protein [Thiobacillus denitrificans]
H1__6538_1	3.245	2.9225	0.86684	9.2144	7.93856	3.37116	1.54443	0.000286601	0.000626877	DNA-binding protein HU-beta [Aromatoleum tolulyticum]
H2__16243_2	0.28098	0.319649	5.7221	3.15713	30.5231	8.98166	2.75375	7.19775e-08	2.64224e-07	DNA-binding protein HU-beta [Mangrovibacterium diazotrophicum]
H6__12636_1	5.84231	2.63968	7.25053	0.121452	1.58541	1.21853	-2.42585	2.30459e-09	1.02871e-08	DNA-binding response regulator [Anaerolineaceae bacterium 4572_32.1]
H3__10236_1	2.32227	1.08384	2.2007	5.75974	1.88555	6.69996	1.35485	0.00336982	0.00619011	DNA-binding response regulator [Arcobacter sp.]
H5__3921_2	5.57735	3.38395	0	15.1592	1.96234	4.92708	1.29862	0.000612349	0.00127454	DNA-binding response regulator [Chloroflexi bacterium]
H3__1186_1	5.9141	6.72801	5.00471	14.7279	13.6396	11.3736	1.17108	0.00611256	0.0107278	DNA-binding response regulator [Chloroflexi bacterium]
H2__2411_2	0.786744	2.81291	2.20407	11.75	12.1598	9.48464	2.52394	4.40483e-08	1.66097e-07	DNA-binding response regulator [Deltaproteobacteria bacterium]
H1__5522_1	0	0	0.728241	7.34053	2.94591	8.64169	4.69427	1.96238e-16	2.48653e-15	DNA-binding response regulator [Hydrogenophaga sp. H7]
H3__12037_1	0	0.303824	0.604314	0.065236	5.75543	5.919	3.68795	1.59701e-11	9.67718e-11	DNA-binding response regulator [Myxococcales bacterium]
H5__801_1	10.2017	10.4255	9.34663	0.50683	3.19395	4.42174	-1.88332	1.23065e-06	3.80788e-06	DNA-binding response regulator [Pelobacter sp. SFB93]
H2__11415_1	21.2451	15.4337	16.5343	5.83079	14.0679	10.9878	-0.784741	0.0186415	0.0299086	DNA-binding response regulator [Shigella sp.]				ko02020 Two-component system
H1__11002_1	7.5333	10.0445	3.91019	27.4236	18.0621	14.9144	1.49089	0.000257995	0.00056775	DNA-binding transcriptional regulator, FrmR family [Geodermatophilus telluris]
H3__3693_1	6.62238	2.8175	4.46702	0	0.710374	6.05805	-1.03858	0.00730361	0.0125893	DNA-directed RNA polymerase beta subunit [Synechocystis sp. PCC 6714]
H2__6988_1	76.196	76.3223	36.662	96.9735	989.719	1503.64	3.77528	5.72359e-19	1.09469e-17	DNA-directed RNA polymerase sigma-70 factor [Myxococcus macrosporus DSM 14697]
H2__1536_1	0.38099	1.61811	2.41384	6.32822	7.10454	8.89844	2.33846	7.99153e-07	2.53701e-06	DNA-directed RNA polymerase specialized sigma subunit, sigma24 homolog [Serpentinomonas raichei]
H3__3208_1	1.08767	1.73229	1.42198	6.58879	2.87014	5.47012	1.8146	0.000137186	0.000315717	DNA-directed RNA polymerase subunit alpha [Ciceribacter sp. F8825]
H4__9560_1	13.1477	12.5447	4.39321	2.32058	0.969951	1.30149	-2.71107	4.73208e-10	2.32696e-09	DNA-directed RNA polymerase subunit alpha [Desulfopila aestuarii DSM 18488]
H6__11114_1	7.20682	2.49863	7.09236	0	0	1.14088	-3.87653	4.44255e-14	3.93261e-13	DNA-directed RNA polymerase subunit alpha [Desulfopila aestuarii DSM 18488]
H6__8698_2	11.3983	5.2049	8.97231	0	1.73224	1.62783	-2.92708	2.12737e-12	1.46196e-11	DNA-directed RNA polymerase subunit alpha [Geopsychrobacter electrodiphilus]
H4__2210_1	24.3168	5.39957	6.35316	1.46962	2.73428	1.96595	-2.54689	6.4417e-10	3.10486e-09	DNA-directed RNA polymerase subunit alpha [Hydrococcus rivularis NIES-593]
H3__1380_1	0	0.99572	0	9.97065	0.734891	14.2944	4.64587	7.45379e-21	1.97718e-19	DNA-directed RNA polymerase subunit alpha [Hydrogenophaga sp. A37]
H1__10014_2	0	0.155452	0.659623	6.52871	3.35344	5.24158	4.20872	2.16617e-16	2.73701e-15	DNA-directed RNA polymerase subunit alpha [Hydrogenophaga sp. A37]
H2__164_3	0.492999	3.09801	0.46038	4.85128	10.5623	21.0119	3.16751	1.28137e-13	1.05274e-12	DNA-directed RNA polymerase subunit alpha [Myxococcales bacterium]
H2__4931_1	0	2.43305	2.76537	9.72326	12.7847	0.892934	2.16977	4.1705e-06	1.19402e-05	DNA-directed RNA polymerase subunit alpha [Nocardioides sp. URHA0020]
H1__8910_1	0.22731	0.22986	0.342897	10.0683	1.06636	5.94203	4.41061	1.97364e-16	2.50038e-15	DNA-directed RNA polymerase subunit alpha [Rhodocyclales bacterium GWA2_65_20]
H2__12970_1	2.95029	1.05027	1.69544	20.0605	11.3866	11.5479	2.91549	1.08762e-11	6.72328e-11	DNA-directed RNA polymerase subunit alpha [Sideroxydans sp. GWF2_59_14]
H1__1676_2	5.90058	1.82656	2.44224	6.47113	6.92023	30.3837	2.10555	1.84234e-07	6.36547e-07	DNA-directed RNA polymerase subunit alpha [Thiohalomonas denitrificans]
H5__2117_1	6.45743	15.1262	4.27455	3.59389	4.17011	0.905787	-1.57622	6.13757e-05	0.000148374	DNA-directed RNA polymerase subunit alpha [Xanthomonadales bacterium]
H5__319_1	3.60838	10.3185	5.29452	4.97049	1.50892	3.32794	-0.97056	0.0083469	0.0142578	DNA-directed RNA polymerase subunit B [Candidatus Bathyarchaeota archaeon]
H1__8977_1	2.37135	10.9781	0	13.1776	9.7774	1.4318	0.869171	0.0243803	0.0381124	DNA-directed RNA polymerase subunit beta [Actinobacteria bacterium]
H1__15707_1	3.31556	1.40645	1.52589	6.97314	3.16353	12.9336	1.88408	5.35776e-06	1.50363e-05	DNA-directed RNA polymerase subunit beta [Anaerolineales bacterium]
H3__7767_1	3.67828	0	0.801479	5.09134	6.20124	6.53212	1.99166	1.67076e-06	5.06444e-06	DNA-directed RNA polymerase subunit beta' [Caldilineae bacterium]
H3__9068_1	18.5173	3.75976	9.34781	4.55873	1.92377	8.70008	-1.0585	0.0052756	0.0093403	DNA-directed RNA polymerase subunit beta [Escherichia coli]
H1__3011_1	0.656126	3.81505	1.64961	11.5393	6.15606	4.28789	1.8441	2.83116e-05	7.17306e-05	DNA-directed RNA polymerase subunit beta [Gammaproteobacteria bacterium HGW-Gammaproteobacteria-1]
H3__4367_1	0.070613	0.321322	0.781143	0.758918	5.77634	6.56085	3.47741	5.57028e-11	3.10102e-10	DNA-directed RNA polymerase subunit beta' [Gammaproteobacteria bacterium HGW-Gammaproteobacteria-1]
H2__1858_1	2.10491	2.60153	1.76404	14.3201	6.44592	4.05369	1.93905	6.59553e-06	1.83114e-05	DNA-directed RNA polymerase subunit beta [Gammaproteobacteria bacterium SG8_15]
H2__9990_1	0.065155	1.58126	1.67087	6.55696	5.38717	4.66526	2.32288	9.67964e-07	3.02857e-06	DNA-directed RNA polymerase subunit beta [Humibacillus xanthopallidus]
H3__12239_1	8.85087	4.59495	6.22543	21.1562	6.71941	14.5503	1.10874	0.00695195	0.0120249	DNA-directed RNA polymerase subunit beta [Hydrogenophaga sp. A37]
H3__12658_1	0	0.94906	1.41578	5.12839	2.66006	9.45204	2.86441	5.92901e-10	2.86846e-09	DNA-directed RNA polymerase subunit beta [Hydrogenophaga sp. NH-16]
H2__22832_1	4.03506	0.461132	1.50088	5.0226	7.53608	2.40296	1.31851	0.00185897	0.00357595	DNA-directed RNA polymerase subunit beta [Intrasporangium chromatireducens Q5-1]
H1__12975_1	1.97908	3.78019	0.368573	8.66569	5.02898	2.06188	1.36207	0.000945177	0.00190634	DNA-directed RNA polymerase subunit beta [Marmoricola pocheonensis]
H2__5562_1	2.67364	4.77642	0.059751	7.48858	8.15271	1.62066	1.20042	0.00253271	0.00474017	DNA-directed RNA polymerase subunit beta [Marmoricola scoriae]
H6__2953_1	18.3827	11.1752	10.6553	4.12679	2.99747	2.96619	-1.99436	1.97753e-07	6.80721e-07	DNA-directed RNA polymerase subunit beta [Moorea sp. SIO2B7]
H3__18640_1	3.46043	4.97989	2.47748	8.77569	25.8344	39.768	2.76786	1.87568e-11	1.12131e-10	DNA-directed RNA polymerase subunit beta [Myxococcales bacterium]
H3__2276_1	2.04714	4.7308	3.02151	6.64762	23.9383	29.9731	2.6272	3.86632e-10	1.91871e-09	DNA-directed RNA polymerase subunit beta' [Myxococcales bacterium]
H2__8149_1	2.46666	2.32335	2.12055	4.1593	16.9375	18.3809	2.51365	3.93935e-09	1.71105e-08	DNA-directed RNA polymerase subunit beta' [Myxococcales bacterium]
H2__10315_1	2.07493	3.03491	2.94372	17.2322	10.364	2.58988	1.90579	1.36539e-05	3.61361e-05	DNA-directed RNA polymerase subunit beta [Nocardioides iriomotensis]
H2__3400_1	0	1.3678	1.14343	6.6654	6.82826	2.47309	2.66715	5.20806e-08	1.94869e-07	DNA-directed RNA polymerase subunit beta' [Nocardioides iriomotensis]
H1__4620_1	1.72301	5.99306	0.926141	9.05596	4.44218	4.71003	1.07485	0.00860993	0.0146713	DNA-directed RNA polymerase subunit beta' [Nocardioides sp. 18JY15-6]
H6__8091_1	14.5245	4.48149	10.9098	4.98016	0.912557	1.1535	-2.08552	1.09885e-07	3.93508e-07	DNA-directed RNA polymerase subunit beta [Propionivibrio dicarboxylicus]
H6__12073_1	5.75763	2.09361	5.67128	3.85309	1.31814	1.81524	-0.952428	0.0100876	0.0169843	DNA-directed RNA polymerase subunit beta [Proteobacteria bacterium]
[truncated: 5,194 more rows]

## Sheet: Table S4
Table S4 Microbial transporters differentially expressed between salt-tolerant rice TLJIAN and salt-sensitive HJING rhizospheric metatranscriptome.
GeneID	HJING1	HJING2	HJING3	LJIAN1	LJIAN2	LJIAN3	log2FC	p-value	FDR	Function
H6__6013_2	15.4919	4.19287	14.0217	0.712302	6.51944	11.6001	-0.839749	0.0108786	0.0182346	7-cyano-7-deazaguanine/7-aminomethyl-7-deazaguanine transporter [Shigella sp.]
H5__1055_1	9.34991	8.65993	8.48758	4.7698	8.80646	1.48115	-0.815255	0.0160244	0.0259698	ABC transporter [Anaerolineaceae bacterium]
H6__1958_1	8.71814	3.78633	7.45617	3.13059	2.81834	1.33385	-1.45422	0.000131398	0.00030302	ABC transporter [Anaerolineaceae bacterium]
H2__4110_1	9.19925	7.21334	3.68488	1.52342	3.36011	5.51567	-0.95034	0.0148367	0.0241813	ABC transporter ATP-binding protein [Anaerolineales bacterium]
H3__5585_1	14.5497	4.71143	8.54911	0	1.43797	6.47986	-1.81205	4.80146e-06	1.364e-05	ABC transporter ATP-binding protein [Anaerolineales bacterium]
H3__17700_2	0	0	0.061097	5.5797	0.961885	6.83577	7.70564	1.08664e-18	1.98169e-17	ABC transporter ATP-binding protein [Ardenticatenia bacterium]
H2__9468_1	4.78264	0.797988	0.048097	19.0654	6.98333	5.62596	2.49182	1.49154e-09	6.82474e-09	ABC transporter ATP-binding protein [Chloroflexi bacterium]
H6__4472_1	2.49217	0.111182	3.05916	5.87262	7.41453	0.874736	1.32204	0.00804987	0.0137799	ABC transporter ATP-binding protein [Chloroflexi bacterium]
H1__15822_1	11.6051	6.2324	1.92412	5.82265	1.37945	1.925	-1.11422	0.0093764	0.0158845	ABC transporter ATP-binding protein [Chloroflexi bacterium]
H2__21925_1	0.84294	0.821954	0	3.2944	5.08425	5.74826	3.08265	9.664e-10	4.55387e-09	ABC transporter ATP-binding protein [Cutibacterium acnes]
H1__11897_1	2.23776	0	0.182468	12.2321	2.92591	6.75357	3.17689	2.05524e-13	1.64605e-12	ABC transporter ATP-binding protein [Gammaproteobacteria bacterium RBG_16_57_12]
H2__7783_1	0.684889	6.07332	1.85438	9.83171	11.0754	2.51486	1.44303	0.00086759	0.00175777	ABC transporter ATP-binding protein [Nocardioides sp. LS1]
H1__13257_1	9.77663	4.1987	13.1193	3.74036	5.6467	2.66077	-1.16903	0.000565635	0.00118417	ABC transporter ATP-binding protein [Shigella sp.]
H3__2883_1	0.535909	0	0	1.57084	5.02813	10.6971	5.00451	1.95505e-22	6.83433e-21	ABC transporter ATP-binding protein uup [Vulgatibacter incomptus]
H3__15535_1	0.396678	0	1.19678	5.69737	0	9.80586	3.2799	6.34582e-12	4.0555e-11	ABC transporter periplasmic sugar-binding protein [Candidatus Vecturithrix granuli]
H3__11535_1	2.84938	3.98585	0.477588	7.11466	9.02275	6.69281	1.64204	5.70533e-05	0.00013828	ABC transporter permease [Betaproteobacteria bacterium HGW-Betaproteobacteria-9]
H1__10165_1	8.25326	5.80138	3.34026	2.75352	3.3642	2.23067	-1.05882	0.0179021	0.0287946	ABC transporter permease [Chloroflexi bacterium]
H2__19926_1	7.78099	11.1139	3.52129	3.4211	4.44872	0	-1.50978	0.000289936	0.000633642	ABC transporter permease [Chloroflexi bacterium]
H3__7154_2	0	1.20885	0	0.718777	5.60808	13.1165	4.00421	1.46042e-16	1.89048e-15	ABC transporter permease [Myxococcales bacterium]
H2__910_1	0	2.54541	1.43761	5.82971	2.29611	5.19198	1.74066	0.00015784	0.000358085	ABC transporter permease [Rhodocyclaceae bacterium]
H1__12578_1	3.76561	1.86507	3.28461	6.64511	6.01612	11.3983	1.43195	0.000779435	0.00158979	ABC transporter substrate binding protein [Caldilinea aerophila DSM 14535 = NBRC 104270]
H5__9058_1	6.244	10.9864	2.90646	11.2253	12.8675	12.561	0.864028	0.0318114	0.0487439	ABC transporter substrate binding protein [Caldilinea aerophila DSM 14535 = NBRC 104270]
H2__4667_1	8.62623	8.67108	3.02941	3.21078	3.79383	2.2176	-1.13994	0.00393515	0.00710999	ABC transporter substrate binding protein [Candidatus Promineofilum breve]
H5__11500_1	29.2697	20.784	5.26667	2.73365	1.38825	5.56481	-2.51336	1.75369e-09	7.96584e-09	ABC transporter substrate binding protein [Chloroflexi bacterium OLB13]
H2__5789_1	3.37176	0	1.24927	5.89523	9.36572	10.5889	2.4831	1.57222e-08	6.29929e-08	ABC transporter substrate binding protein [Chloroflexi bacterium OLB15]
H5__5034_1	5.12357	7.14299	0.833511	2.79747	2.05453	1.92679	-0.950165	0.0257715	0.0401339	ABC transporter substrate-binding protein [Acidimicrobiia bacterium]
H1__12879_1	6.20742	0	0	9.92454	3.57386	1.97221	1.31705	0.000281013	0.000615681	ABC transporter substrate-binding protein [anaerobic bacterium MO-CFX2]
H3__9836_1	5.8924	3.42614	1.64606	6.9726	4.49191	10.8826	1.02704	0.00948865	0.0160643	ABC transporter substrate-binding protein [anaerobic bacterium MO-CFX2]
H5__13404_1	5.66036	7.15483	2.74081	3.20905	2.64311	1.42962	-1.09479	0.00566245	0.00998202	ABC transporter substrate-binding protein [anaerobic bacterium MO-CFX2]
H6__1228_1	18.4798	11.9008	6.81435	2.34409	3.07988	6.96424	-1.58591	5.32433e-05	0.000130375	ABC transporter substrate-binding protein [Anaerolinea thermolimosa]
H2__10875_1	0.06048	1.37607	1.42934	2.00914	5.58583	5.10384	2.14647	1.06585e-05	2.87402e-05	ABC transporter substrate-binding protein [Anaerolineaceae bacterium]
H2__9128_1	0	3.92815	1.75345	4.05849	7.53293	5.33299	1.57423	0.000529278	0.00111228	ABC transporter substrate-binding protein [Anaerolineaceae bacterium]
H3__9896_1	4.38927	1.39208	6.98239	10.4485	4.00121	12.1088	1.05695	0.028588	0.0441505	ABC transporter substrate-binding protein [Anaerolineaceae bacterium]
H1__11749_1	8.46381	3.23563	5.19011	16.7409	8.23164	8.91567	1.00452	0.0165756	0.0268014	ABC transporter substrate-binding protein [Anaerolineaceae bacterium]
H1__8719_1	69.3858	53.0247	27.7295	26.4913	21.8146	22.2092	-1.09027	0.00326154	0.00600599	ABC transporter substrate-binding protein [Anaerolineaceae bacterium]
H2__21115_1	9.33194	9.04057	4.55541	2.66214	6.71052	1.04514	-1.13783	0.00229663	0.00432822	ABC transporter substrate-binding protein [Anaerolineaceae bacterium]
H6__3850_1	6.40392	2.61238	9.2944	3.17589	1.66427	2.60533	-1.2979	0.000243892	0.000541047	ABC transporter substrate-binding protein [Anaerolineaceae bacterium]
H6__1652_1	0	12.7633	7.98205	4.08155	1.9947	0.406957	-1.67755	1.8842e-05	4.90748e-05	ABC transporter substrate-binding protein [Anaerolineaceae bacterium]
H4__758_1	12.7555	5.20106	7.05761	4.15429	2.45308	0	-1.92012	1.1155e-06	3.46794e-06	ABC transporter substrate-binding protein [Anaerolineaceae bacterium]
H1__9636_1	0.333013	4.67239	0.125588	7.48356	4.75994	7.16759	1.91895	7.16102e-06	1.98048e-05	ABC transporter substrate-binding protein [Anaerolineae bacterium CG_4_9_14_3_um_filter_57_17]
H2__4878_1	0.406644	0	0	6.68812	7.63063	0.982115	5.22338	3.33105e-20	7.88981e-19	ABC transporter substrate-binding protein [Anaerolineae bacterium]
H3__12008_1	3.3188	3.37388	0.674624	6.55429	11.6148	14.6867	2.15648	1.78347e-07	6.16739e-07	ABC transporter substrate-binding protein [Anaerolineae bacterium]
H2__4987_1	1.88191	0.747617	1.30678	6.17289	5.39955	3.93403	1.97713	5.48961e-06	1.53881e-05	ABC transporter substrate-binding protein [Anaerolineae bacterium]
H2__3730_1	0	5.82471	3.29668	14.5502	6.01401	0.718533	1.22209	0.00977308	0.0165084	ABC transporter substrate-binding protein [Anaerolineae bacterium]
H2__9659_1	3.06702	8.49911	2.43194	15.79	5.49929	8.91567	1.10939	0.00567271	0.00999825	ABC transporter substrate-binding protein [Anaerolineae bacterium]
H6__122_1	4.87347	2.01997	4.04625	9.96624	4.68548	8.93638	1.10828	0.0104608	0.0175725	ABC transporter substrate-binding protein [Anaerolineae bacterium]
H1__11799_1	3.57611	4.80442	0.82203	9.9331	5.48226	3.87572	1.06758	0.00655397	0.0114515	ABC transporter substrate-binding protein [Anaerolineae bacterium]
H3__11977_1	9.13925	2.82637	2.90009	14.3913	9.59986	5.8239	1.00391	0.0122292	0.0202042	ABC transporter substrate-binding protein [Anaerolineae bacterium]
H2__14979_1	3.46003	2.40992	1.20722	1.58683	5.27945	6.68123	0.936492	0.0282747	0.0437128	ABC transporter substrate-binding protein [Anaerolineae bacterium]
H4__927_1	7.12237	3.79269	6.24835	1.55466	3.53231	3.10019	-1.06762	0.00331523	0.00609689	ABC transporter substrate-binding protein [Anaerolineae bacterium]
H6__12253_1	6.65816	6.38758	3.97748	1.27884	3.45385	1.45526	-1.45953	0.000154544	0.000351066	ABC transporter substrate-binding protein [Anaerolineae bacterium]
H6__9091_1	1.51598	9.83229	5.88803	2.45164	2.34506	1.33681	-1.49021	5.45134e-05	0.000133322	ABC transporter substrate-binding protein [Anaerolineae bacterium]
H2__19615_1	11.8931	3.68855	6.04192	2.1164	4.88909	0.313542	-1.56249	3.07622e-05	7.76523e-05	ABC transporter substrate-binding protein [Anaerolineae bacterium]
H3__6135_1	6.55792	2.76833	5.2263	1.14851	0	3.74428	-1.57196	7.71835e-05	0.000183896	ABC transporter substrate-binding protein [Anaerolineae bacterium]
H4__8975_1	16.7698	9.35886	2.66497	1.54576	3.27022	4.82112	-1.57878	8.1053e-05	0.000192753	ABC transporter substrate-binding protein [Anaerolineae bacterium]
H5__7688_1	32.1614	23.1811	3.7721	6.39386	7.72164	3.06121	-1.78288	1.04942e-05	2.83162e-05	ABC transporter substrate-binding protein [Anaerolineae bacterium]
H6__7538_1	7.58413	5.89358	5.42915	2.33619	1.4788	0.796158	-2.035	2.43677e-07	8.31211e-07	ABC transporter substrate-binding protein [Anaerolineae bacterium]
H4__5573_1	9.92076	13.917	3.13004	4.62482	0.11407	1.54761	-2.10038	6.48664e-07	2.07842e-06	ABC transporter substrate-binding protein [Anaerolineae bacterium]
H4__5129_1	19.0317	4.20516	6.98269	3.41641	2.10902	1.44771	-2.11512	1.73236e-07	6.03563e-07	ABC transporter substrate-binding protein [Anaerolineae bacterium]
H6__13092_1	7.3986	5.2605	6.85925	2.33431	0.13558	1.64236	-2.246	7.93669e-08	2.88323e-07	ABC transporter substrate-binding protein [Anaerolineae bacterium]
H5__1728_1	7.98433	9.49229	4.20468	2.10841	0.664342	1.79346	-2.24663	6.22943e-08	2.29909e-07	ABC transporter substrate-binding protein [Anaerolineae bacterium]
H4__1312_1	20.6713	9.89448	4.76495	1.50724	3.21781	1.0144	-2.62131	1.81296e-10	9.44613e-10	ABC transporter substrate-binding protein [Anaerolineae bacterium]
H5__1360_1	30.5468	39.1538	14.4393	4.45071	5.46023	2.93123	-2.71161	1.07937e-11	6.67337e-11	ABC transporter substrate-binding protein [Anaerolineae bacterium]
H6__6232_1	12.5812	6.48839	9.53999	0.09834	0.708253	2.40226	-3.15517	7.70438e-14	6.54446e-13	ABC transporter substrate-binding protein [Anaerolineae bacterium]
H6__14519_1	9.23626	5.81089	3.3249	0.615296	1.06169	0	-3.45123	3.61431e-14	3.24168e-13	ABC transporter substrate-binding protein [Anaerolineae bacterium]
H2__14993_1	16.3705	1.69304	4.3029	0.817919	6.8725	1.82359	-1.23295	0.00195542	0.00374858	ABC transporter substrate-binding protein [Anaerolineales bacterium]
H4__254_1	10.8744	7.1762	3.7992	5.51941	1.98756	0	-1.54094	0.000182287	0.000410608	ABC transporter substrate-binding protein [Anaerolineales bacterium]
H4__6314_2	6.44381	0.625091	1.95917	6.29596	7.71111	4.79022	1.05779	0.00999156	0.01684	ABC transporter substrate-binding protein [Ardenticatenia bacterium]
H5__2932_1	0.069881	6.46585	5.69245	2.45799	1.47522	1.19135	-1.25422	0.000529462	0.00111264	ABC transporter substrate-binding protein [Ardenticatenia bacterium]
H6__10484_1	4.96323	7.20104	10.1455	1.61645	0.854153	1.71681	-2.4127	5.20233e-10	2.533e-09	ABC transporter substrate-binding protein [Caldicellulosiruptor danielii]
H5__1810_1	5.6196	7.33061	2.44896	1.75701	0.263628	1.21352	-2.25033	4.63549e-07	1.51781e-06	ABC transporter substrate-binding protein [Caldilineae bacterium]
H3__3022_1	25.9474	7.11412	11.0761	5.10688	6.93733	6.6831	-1.23673	0.000921077	0.00185985	ABC transporter substrate-binding protein [candidate division KSB3 bacterium]
H6__5928_1	5.96328	1.31029	6.47348	2.39592	3.25994	1.02139	-1.04146	0.00195365	0.00374539	ABC transporter substrate-binding protein [candidate division Zixibacteria bacterium]
H5__6622_1	6.22875	6.83218	3.39087	3.36984	1.67534	2.15011	-1.19278	0.00237786	0.00447046	ABC transporter substrate-binding protein [candidate division Zixibacteria bacterium]
H6__9365_1	10.6921	13.9012	16.603	9.46246	6.77491	9.22493	-0.694091	0.027299	0.0423299	ABC transporter substrate-binding protein [Candidatus Bathyarchaeota archaeon]
H5__3406_1	6.33482	15.9631	6.26798	0.133107	2.45653	0	-3.46195	1.75065e-15	1.90189e-14	ABC transporter substrate-binding protein [Candidatus Bathyarchaeota archaeon]
H2__7967_1	3.83683	2.29265	0.847718	6.87279	11.7098	4.70763	1.73857	2.21711e-05	5.68657e-05	ABC transporter substrate-binding protein [Candidatus Lokiarchaeota archaeon]
H6__9150_1	3.12575	8.78005	5.26822	0.904898	1.17105	0	-3.04655	2.36984e-12	1.60782e-11	ABC transporter substrate-binding protein [Candidatus Thermofonsia Clade 2 bacterium]
H3__3126_1	0.994436	1.83835	0	6.07262	2.6788	6.09263	2.38836	3.02968e-08	1.1673e-07	ABC transporter substrate-binding protein [Chloroflexi bacterium HGW-Chloroflexi-2]
H3__1330_1	1.55444	0.138695	1.83912	3.30556	17.7345	11.1848	3.18842	2.19241e-12	1.50556e-11	ABC transporter substrate-binding protein [Chloroflexi bacterium HGW-Chloroflexi-3]
H6__14273_1	3.0079	5.07758	6.9769	1.32724	0.896144	1.15792	-2.15431	4.14507e-08	1.56682e-07	ABC transporter substrate-binding protein [Chloroflexi bacterium RBG_16_54_18]
H6__7129_1	4.85329	8.52396	5.29182	2.99491	1.39303	5.66117	-0.893384	0.0134255	0.0220424	ABC transporter substrate-binding protein [Chloroflexi bacterium RBG_16_57_11]
H4__9377_1	15.478	6.86788	1.6147	1.81976	6.15759	4.32488	-0.961571	0.0186054	0.0298544	ABC transporter substrate-binding protein [Chloroflexi bacterium RBG_16_57_11]
H4__2205_1	12.0838	9.81488	7.56576	2.8945	5.14302	5.58213	-1.11311	0.00272532	0.00508014	ABC transporter substrate-binding protein [Chloroflexi bacterium RBG_16_57_11]
H5__1674_1	5.08306	9.45774	2.41962	2.18523	3.39801	1.90646	-1.17887	0.00258932	0.00484111	ABC transporter substrate-binding protein [Chloroflexi bacterium RBG_16_57_11]
H3__2278_1	2.47721	0	0.761216	3.22716	6.41584	9.85417	2.58878	3.89176e-09	1.69192e-08	ABC transporter substrate-binding protein [Chloroflexi bacterium]
H1__12059_1	1.44246	0.109398	1.37811	6.13075	9.26221	1.47549	2.52415	1.06416e-07	3.81465e-07	ABC transporter substrate-binding protein [Chloroflexi bacterium]
H3__11702_1	0	1.89421	1.63264	5.73469	5.93162	7.18533	2.41724	2.1463e-07	7.35691e-07	ABC transporter substrate-binding protein [Chloroflexi bacterium]
H2__10264_1	2.12604	1.71319	1.97105	6.55633	9.8763	11.4399	2.26158	2.46577e-07	8.40652e-07	ABC transporter substrate-binding protein [Chloroflexi bacterium]
H3__15182_1	4.16018	3.86759	1.61952	11.9319	21.1886	10.467	2.17537	1.63285e-07	5.70354e-07	ABC transporter substrate-binding protein [Chloroflexi bacterium]
H3__17733_1	2.48037	0.156763	1.4291	5.30133	1.68176	8.32507	1.91175	8.21903e-06	2.2566e-05	ABC transporter substrate-binding protein [Chloroflexi bacterium]
H1__8399_1	10.7896	6.04284	10.037	28.1797	39.5685	27.627	1.82753	1.34789e-05	3.56853e-05	ABC transporter substrate-binding protein [Chloroflexi bacterium]
H2__19005_1	5.94531	5.177	2.49125	8.55198	21.4023	11.6842	1.61266	8.51445e-05	0.000202098	ABC transporter substrate-binding protein [Chloroflexi bacterium]
H3__4748_1	5.34929	2.67588	6.29529	17.1253	11.663	14.213	1.5861	0.000249963	0.000553806	ABC transporter substrate-binding protein [Chloroflexi bacterium]
H2__23053_1	0.697606	9.87604	2.45546	15.9797	10.7042	10.4394	1.51037	0.000359991	0.000777104	ABC transporter substrate-binding protein [Chloroflexi bacterium]
H3__11195_1	0.235581	1.69735	4.44219	5.23651	4.66241	8.08271	1.49556	0.00313865	0.00579343	ABC transporter substrate-binding protein [Chloroflexi bacterium]
H1__6409_1	4.11469	3.23622	3.83149	7.81721	10.2547	12.146	1.43393	0.00101618	0.00204078	ABC transporter substrate-binding protein [Chloroflexi bacterium]
H6__12558_1	0.256896	0	5.23163	6.52604	4.51933	2.79201	1.3336	0.0241654	0.0378036	ABC transporter substrate-binding protein [Chloroflexi bacterium]
H2__8303_1	0	5.05997	0.685389	3.50468	2.7765	7.52166	1.26406	0.00411252	0.0074097	ABC transporter substrate-binding protein [Chloroflexi bacterium]
H2__786_1	2.01885	9.65459	2.79165	11.1503	15.1189	7.4094	1.21908	0.00358056	0.00655018	ABC transporter substrate-binding protein [Chloroflexi bacterium]
H1__13418_1	14.3714	6.77445	11.44	23.6116	19.623	29.0052	1.14847	0.00596193	0.0104784	ABC transporter substrate-binding protein [Chloroflexi bacterium]
H1__9758_1	7.82022	1.11743	4.01776	10.1877	12.8103	3.71947	1.04406	0.0141204	0.0230902	ABC transporter substrate-binding protein [Chloroflexi bacterium]
H6__10314_1	8.60875	2.39396	3.64338	5.53739	0.504819	1.7734	-0.905828	0.0291717	0.0449835	ABC transporter substrate-binding protein [Chloroflexi bacterium]
H6__9001_1	26.6592	12.577	12.9566	10.9728	9.97066	5.7259	-0.968589	0.00785306	0.0134654	ABC transporter substrate-binding protein [Chloroflexi bacterium]
H5__13019_1	9.96868	12.2053	1.9002	5.5384	2.86552	3.83218	-0.976171	0.0172134	0.0277449	ABC transporter substrate-binding protein [Chloroflexi bacterium]
H6__11353_1	9.34535	9.77236	7.83194	3.56244	3.05144	6.09527	-1.08422	0.00250545	0.00469387	ABC transporter substrate-binding protein [Chloroflexi bacterium]
H3__9392_1	27.8461	15.8281	14.8789	6.36159	9.35764	11.447	-1.10785	0.00235248	0.00442668	ABC transporter substrate-binding protein [Chloroflexi bacterium]
H3__8394_1	16.6982	22.7712	17.7213	5.72597	14.0523	6.09042	-1.14448	0.000970007	0.00195346	ABC transporter substrate-binding protein [Chloroflexi bacterium]
H5__9740_1	6.11412	7.67157	3.66214	2.15234	1.97721	3.33399	-1.22478	0.00137445	0.00269361	ABC transporter substrate-binding protein [Chloroflexi bacterium]
H5__3329_1	6.35297	12.2034	1.75435	4.93523	1.55734	0.798986	-1.47756	0.00029402	0.000641942	ABC transporter substrate-binding protein [Chloroflexi bacterium]
H5__6793_1	1.68588	8.65957	7.59093	0.973344	3.23543	1.95964	-1.53946	2.73684e-05	6.94935e-05	ABC transporter substrate-binding protein [Chloroflexi bacterium]
H4__9036_1	8.26844	6.06529	5.79345	1.72169	1.49036	3.69738	-1.5421	8.1206e-05	0.000193093	ABC transporter substrate-binding protein [Chloroflexi bacterium]
H5__2004_1	12.5461	11.1803	1.66727	2.45164	4.25658	0.381944	-1.84014	5.12914e-06	1.45263e-05	ABC transporter substrate-binding protein [Chloroflexi bacterium]
H5__10901_1	5.09876	7.92105	3.22546	2.49088	0.868042	1.12161	-1.85758	1.30518e-05	3.48173e-05	ABC transporter substrate-binding protein [Chloroflexi bacterium]
H4__2117_1	10.4275	11.4126	3.64205	2.62331	1.97721	1.59674	-2.03926	7.25589e-07	2.3137e-06	ABC transporter substrate-binding protein [Chloroflexi bacterium]
H4__9102_1	9.90885	7.85422	1.34943	1.57997	0.998691	1.73035	-2.14831	2.80208e-07	9.43849e-07	ABC transporter substrate-binding protein [Chloroflexi bacterium]
H4__6380_1	28.5466	8.16466	4.47048	0.590923	3.08551	2.99013	-2.62645	3.71618e-10	1.84794e-09	ABC transporter substrate-binding protein [Chloroflexi bacterium]
H5__619_1	8.2095	14.2313	3.18447	1.48964	0.825269	0.299909	-3.2913	1.68717e-13	1.361e-12	ABC transporter substrate-binding protein [Chloroflexi bacterium]
H5__1208_1	10.5571	8.07719	2.78285	0.636159	0.122723	0.237859	-4.42127	1.71381e-19	3.60586e-18	ABC transporter substrate-binding protein [Chloroflexi bacterium]
H5__7467_1	9.11286	8.52396	5.34597	4.5706	1.81689	3.05538	-1.28299	0.000953014	0.00192112	ABC transporter substrate-binding protein [Clostridiales bacterium]
H3__9215_1	0.528904	1.20338	2.06112	5.16768	2.8495	5.63555	1.8468	0.000136127	0.000313413	ABC transporter substrate-binding protein [Clostridium beijerinckii]
H5__5375_1	8.34703	11.195	3.18101	3.00466	1.31384	2.43412	-1.75019	1.33899e-05	3.54571e-05	ABC transporter substrate-binding protein [Desulfosarcina alkanivorans]
H4__8772_1	8.44878	7.64217	2.41648	0.2272	0	0	-6.32931	1.72259e-22	6.09167e-21	ABC transporter substrate-binding protein [Desulfosarcina widdelii]
H3__12889_1	0	0	0	0	10.2307	7.27762	12.511	2.51935e-28	2.52273e-26	ABC transporter substrate-binding protein [Desulfovibrio putealis]
H2__12244_1	0.234557	4.26939	2.65373	8.47949	11.2443	0.499849	1.49809	0.00128118	0.00252122	ABC transporter substrate-binding protein [Euryarchaeota archaeon]
H4__3585_1	18.0784	6.09373	0.865755	0	0.126205	0.733821	-4.85874	7.9623e-20	1.78063e-18	ABC transporter substrate-binding protein [Firmicutes bacterium]
H3__2212_1	0	1.71949	0.657712	9.25839	3.17035	16.5263	3.60481	4.25552e-16	5.13076e-15	ABC transporter substrate-binding protein [Hydrogenophaga flava]
H1__15033_1	6.89728	8.46288	1.12661	15.3667	23.3787	16.7018	1.74962	8.07236e-06	2.21769e-05	ABC transporter substrate-binding protein [Hydrogenophaga flava]
H2__13141_1	7.159	0.096955	0	6.05794	8.9396	3.16018	1.32299	0.000393174	0.000844376	ABC transporter substrate-binding protein [Litorilinea aerophila]
H3__6732_1	3.1967	9.76696	6.88891	3.59929	1.25863	7.08477	-0.733054	0.0268256	0.0416604	ABC transporter substrate-binding protein [Litorilinea aerophila]
H6__902_1	8.41966	5.55782	8.27138	0.152342	2.53722	3.12333	-1.93585	7.50621e-07	2.39011e-06	ABC transporter substrate-binding protein [Litorilinea aerophila]
H3__8029_1	1.21758	0.887913	1.93091	5.90246	1.93602	22.3144	2.90023	6.26772e-11	3.47658e-10	ABC transporter substrate-binding protein [Marispirochaeta aestuarii]
H3__4752_1	1.47697	1.70971	0.44951	8.24074	3.24786	9.60805	2.53553	1.00839e-09	4.71466e-09	ABC transporter substrate-binding protein [Marispirochaeta aestuarii]
H1__10940_1	22.7331	9.04071	5.22559	7.50338	4.97382	2.93113	-1.26363	0.00137123	0.00268772	ABC transporter substrate-binding protein [Marispirochaeta aestuarii]
H2__5096_1	1.15485	0.312806	0.331828	0.483581	9.43255	11.0395	3.53948	4.53615e-15	4.65118e-14	ABC transporter substrate-binding protein [Myxococcales bacterium]
H5__8490_1	7.73318	6.80753	2.05998	0.539696	0.850267	1.41254	-2.56517	2.33662e-09	1.04251e-08	ABC transporter substrate-binding protein [Noviherbaspirillum denitrificans]
H4__3782_1	10.0747	14.6653	2.1244	1.90519	1.57224	2.90876	-2.07215	5.29903e-06	1.4944e-05	ABC transporter substrate-binding protein [Pelobacter acetylenicus]
H3__3548_1	0.637901	2.21162	0.091645	10.1503	5.00981	7.49605	2.94416	6.40449e-12	4.08991e-11	ABC transporter substrate-binding protein [Planctomycetes bacterium RBG_13_60_9]
H6__9316_1	68.6183	50.8447	25.7587	22.1938	18.3846	17.3793	-1.32514	0.000426515	0.000907249	ABC transporter substrate-binding protein [Planctomycetes bacterium RBG_13_60_9]
H2__16650_1	0	1.71372	0	9.93493	9.56513	4.93568	3.83144	7.69419e-16	8.86515e-15	ABC transporter substrate-binding protein [Pseudodesulfovibrio indicus]
H2__4565_1	3.2112	4.0915	1.51782	3.76502	10.9029	5.80301	1.21436	0.00458443	0.00819534	ABC transporter substrate-binding protein [Shigella sonnei]
H1__13456_1	8.56724	8.62046	3.07098	7.54189	46.6322	71.5822	2.63384	1.61983e-10	8.47638e-10	ABC transporter substrate-binding protein [Spirochaetaceae bacterium]
H4__7862_1	15.1038	8.74446	2.88813	2.57732	3.10615	2.42986	-1.72007	1.9897e-05	5.16758e-05	ABC transporter substrate-binding protein [Tabrizicola aquatica]
H1__2081_1	2.82287	6.89846	3.12276	9.99044	9.32506	12.459	1.30657	0.00203666	0.0038949	ABC transporter substrate-binding protein [Thermoflexia bacterium]
H6__5008_1	4.95094	7.4234	8.09803	1.77925	6.20693	4.36577	-0.728801	0.0203885	0.0324964	ABC transporter substrate-binding protein [Thermoflexia bacterium]
H6__1850_1	2.87541	5.5038	9.26035	1.60539	2.40878	3.44312	-1.24176	0.000318987	0.000692638	ABC transporter substrate-binding protein [Thermoflexia bacterium]
H2__9392_1	1.11521	2.19376	2.03277	0.510759	15.6337	21.0324	2.79833	1.64722e-10	8.615e-10	ABC transporter substrate-binding protein, partial [Alphaproteobacteria bacterium]
H6__1834_1	4.47909	2.79309	2.75274	6.51585	8.75516	4.36953	0.970032	0.0260892	0.0405963	ABC transporter substrate-binding protein, partial [Betaproteobacteria bacterium]
H3__14293_1	2.08728	3.53136	0	7.60848	5.43732	4.51649	1.64367	6.61435e-05	0.000159081	ABC transporter substrate-binding protein, partial [Candidatus Lokiarchaeota archaeon]
H5__8211_1	17.772	9.26981	8.19461	4.66706	1.4829	1.67658	-2.17019	1.14343e-07	4.08799e-07	ABC transporter substrate-binding protein, partial [Chloroflexi bacterium]
H3__17608_1	3.31767	1.25808	3.01008	4.43951	6.09022	7.13154	1.21888	0.00810324	0.0138637	ABC transporter substrate-binding protein, partial [Planctomycetaceae bacterium]
H1__12486_1	3.81541	5.38356	4.30551	74.4707	11.9803	7.22315	2.79394	1.73345e-11	1.03955e-10	ABC transporter, phosphonate, substrate-binding protein [Thiohalomonas denitrificans]
H2__13592_1	9.60094	6.87696	2.93109	12.2097	14.2091	33.3529	1.62259	3.276e-05	8.23926e-05	ABC transporter, phosphonate, substrate-binding protein [Thiohalomonas denitrificans]
H2__7054_1	0.977322	0.148243	0.655241	6.55696	5.15793	0.388771	2.76277	1.01489e-08	4.16743e-08	ABC-type dipeptide transport system, periplasmic component [Anaerolinea thermolimosa]
H1__10702_1	1.24736	3.13367	0	9.90223	9.18887	6.31312	2.53491	3.519e-09	1.5368e-08	ABC-type dipeptide transport system, periplasmic component [Anaerolinea thermolimosa]
H3__13915_1	2.9462	2.18478	2.09598	9.29681	16.048	11.2547	2.33988	1.96503e-08	7.76e-08	ABC-type dipeptide transport system, periplasmic component [Anaerolinea thermolimosa]
H2__8171_1	6.98532	0.978048	0.810567	15.3301	7.4677	8.93157	1.85417	1.50948e-06	4.59536e-06	ABC-type dipeptide transport system, periplasmic component [Anaerolinea thermolimosa]
H1__10912_1	5.0662	0.415381	1.1016	8.96343	5.2391	4.90207	1.53663	0.000142691	0.000327421	ABC-type dipeptide transport system, periplasmic component [Anaerolinea thermolimosa]
H6__7918_1	2.51349	2.04575	3.48335	5.69032	9.16705	4.18056	1.24283	0.00861423	0.0146783	ABC-type dipeptide transport system, periplasmic component [Anaerolinea thermolimosa]
H3__17549_1	2.93852	9.48589	0.265208	12.4414	5.30201	28.7092	1.87186	2.25827e-06	6.68564e-06	ABC-type glycerol-3-phosphate transport system substrate-binding protein [Fictibacillus sp. BK138]
H3__1140_1	112.247	58.7329	72.4115	33.7941	22.2914	38.3836	-1.36534	0.000190064	0.000427468	ABC-type multidrug transport system, ATPase and permease components [Crocosphaera watsonii WH 0402]
H4__9429_1	9.56716	10.0272	15.1002	3.63519	2.16227	5.71995	-1.59064	1.31961e-05	3.51876e-05	ABC-type oligopeptide transport system, periplasmic component [Levilinea saccharolytica]
H6__7913_1	9.1498	5.00173	5.78091	2.6123	0.679393	3.03873	-1.65428	1.83536e-05	4.78616e-05	ABC-type oligopeptide transport system, periplasmic component [Levilinea saccharolytica]
H2__4167_1	9.14715	4.15227	12.1199	1.82659	3.99357	0.682962	-1.96622	1.55462e-07	5.44327e-07	ABC-type oligopeptide transport system, periplasmic component [Levilinea saccharolytica]
H1__15133_1	1.08986	1.03321	1.90094	12.2126	5.36242	6.18374	2.56086	4.78749e-09	2.05007e-08	ABC-type xylose transport system, periplasmic component [Levilinea saccharolytica]
H3__475_1	2.89226	1.43156	2.54124	9.13209	9.96191	11.1592	2.13925	4.12767e-07	1.35955e-06	ABC-type xylose transport system, periplasmic component [Levilinea saccharolytica]
H1__1829_1	1.95562	5.26781	3.59432	10.7397	4.68598	6.15064	0.99585	0.027432	0.0425179	ABC-type xylose transport system, periplasmic component [Levilinea saccharolytica]
H5__3733_2	9.08804	10.9253	2.89257	1.93649	5.61272	1.3598	-1.36209	0.00038648	0.000830774	alpha-glucoside ABC transporter substrate-binding protein [Candidatus Thermofonsia Clade 2 bacterium]
H1__8339_1	11.9354	0	0	10.9619	4.61932	4.27305	0.734052	0.0297273	0.0457846	amino acid ABC transporter substrate-binding protein [Azonexus hydrophilus]
H2__920_1	2.12659	3.69254	0.900481	1.69504	7.82679	8.49121	1.42219	0.000706905	0.00145894	amino acid ABC transporter substrate-binding protein [Burkholderiales bacterium RIFCSPLOWO2_12_FULL_67_210]
H1__3971_1	1.62277	6.26306	3.71727	10.8521	4.28219	8.54555	1.02896	0.018646	0.0299152	amino acid ABC transporter substrate-binding protein [Chloroflexi bacterium]
H1__499_1	14.0985	5.29168	7.50513	17.1484	14.6155	18.793	0.910482	0.0258895	0.0403078	amino acid ABC transporter substrate-binding protein [Chloroflexi bacterium]
H5__2388_1	8.40264	4.05903	0.565145	7.11171	5.88455	11.4509	0.908027	0.0125665	0.0207183	amino acid ABC transporter substrate-binding protein [Chloroflexi bacterium]
H6__8929_1	6.20643	1.53884	6.90177	2.15739	2.15218	2.79783	-1.0429	0.00303423	0.00561485	amino acid ABC transporter substrate-binding protein [Chloroflexi bacterium]
H2__9056_1	2.19897	1.83451	0	5.94423	7.93032	2.37428	2.00943	1.85111e-06	5.57758e-06	amino acid ABC transporter substrate-binding protein [Deltaproteobacteria bacterium]
H2__22818_1	11.293	5.70167	3.09883	0.47288	4.93829	2.72286	-1.30437	0.000587551	0.00122685	amino acid transporter [Escherichia coli]
H4__8824_1	17.8171	14.1049	3.81919	2.49681	4.24579	8.41062	-1.2378	0.00185708	0.00357239	amino acid/amide ABC transporter substrate-binding protein (HAAT family) [Desulfosoma caldarium]
H1__15922_1	0	0	0.72922	23.3796	3.74181	8.32365	5.59728	5.40386e-26	3.55133e-24	amino acid/amide ABC transporter substrate-binding protein (HAAT family) [Sulfurisoma sediminicola]
H1__11780_1	6.2602	0.488746	0.092584	9.57961	1.98395	2.35424	1.02422	0.00317306	0.00585426	amino acid/amide ABC transporter substrate-binding protein (HAAT family) [Sulfurisoma sediminicola]
H6__12154_1	12.832	6.37105	10.3276	5.00748	1.52527	1.51097	-1.87589	1.03775e-06	3.23854e-06	amino acid/amide ABC transporter substrate-binding protein (HAAT family) [Sulfurisoma sediminicola]
H4__344_1	9.41832	7.31442	7.88046	2.72386	1.52433	0.385358	-2.40849	6.42636e-09	2.70647e-08	amino acid/amide ABC transporter substrate-binding protein, HAAT family [Desulfuromusa kysingii]
H2__17137_1	9.37514	13.971	9.38693	4.01755	4.62956	2.59373	-1.54175	4.33759e-05	0.00010729	anaerobic C4-dicarboxylate transporter, partial [Escherichia coli]
H2__10654_1	8.24208	6.36456	7.98739	0.878505	5.20664	5.68439	-0.940707	0.00669958	0.0116196	arabinose ABC transporter substrate-binding protein [Escherichia coli O177]
H2__6200_1	0.838178	2.08042	1.99238	5.28592	6.30025	3.05275	1.57514	0.00101066	0.00203007	BCCT family transporter [Deltaproteobacteria bacterium]
H2__18706_1	1.65147	1.2525	5.53612	1.61358	10.4711	9.1503	1.3308	0.010535	0.0176925	BenE family transporter YdcO [Escherichia coli]
H2__14762_2	16.6507	4.67239	0.753527	0.325372	7.32299	1.56126	-1.26103	0.00248446	0.00465672	BenE family transporter YdcO [Escherichia coli]
H6__5045_1	9.54776	3.94972	7.18462	1.69612	6.57764	4.15469	-0.734597	0.0283787	0.0438611	bicyclomycin/cysteine/sulfonamide efflux transporter [Escherichia coli K-12]
H6__10419_2	7.27872	3.89667	5.70528	2.30085	0	0.729938	-2.47644	1.44129e-06	4.39583e-06	biopolymer transporter ExbD [Actinobacteria bacterium]
H2__21131_1	13.8516	9.3994	1.71071	0	5.98506	4.76433	-1.21523	0.0036145	0.00660766	biopolymer transporter ExbD [Chrysiogenales bacterium]
H4__1296_2	16.0515	5.25845	1.385	0	2.17214	0.080961	-3.33066	3.00884e-12	2.01035e-11	biopolymer transporter ExbD [Chrysiogenales bacterium]
H3__16158_1	0.674352	0.511438	0	3.37676	15.4222	21.1967	5.07239	2.38662e-23	9.83358e-22	biopolymer transporter ExbD [Deltaproteobacteria bacterium]
H3__16158_2	2.04631	1.12869	0.982184	1.8176	10.1451	10.4658	2.43081	7.83164e-08	2.86389e-07	biopolymer transporter ExbD [Deltaproteobacteria bacterium]
H1__5521_2	4.31585	0.272767	7.14344	3.51402	12.3378	18.8543	1.56449	0.00157774	0.0030676	biopolymer transporter ExbD [Deltaproteobacteria bacterium]
H4__9397_2	6.92827	7.07606	1.39351	0.090257	0	0	-7.36758	2.74156e-20	6.63819e-19	biopolymer transporter ExbD [Methylibium sp. CF059]
H2__8051_2	0	1.8084	1.01164	1.38328	16.91	24.0093	3.90553	1.93551e-16	2.45535e-15	biopolymer transporter ExbD [Myxococcales bacterium]
H2__6220_3	6.21392	4.12364	1.56229	10.2109	49.9995	58.867	3.32256	3.28268e-15	3.41375e-14	biopolymer transporter ExbD [Myxococcales bacterium]
H1__2851_1	5.97879	2.63628	1.04872	8.42278	36.6293	44.6824	3.2146	1.81424e-14	1.69503e-13	biopolymer transporter ExbD [Myxococcales bacterium]
H1__12178_1	7.00432	22.3789	6.55694	16.2354	120.795	173.147	3.10932	1.34677e-13	1.1036e-12	biopolymer transporter ExbD [Myxococcales bacterium]
H2__11038_1	12.9142	12.9538	8.48373	30.629	17.9552	30.761	1.20769	0.00273457	0.00509589	BMP family ABC transporter substrate-binding protein [Anaerolinea thermolimosa]
H2__6901_1	23.1039	7.96064	6.19203	3.83869	7.37584	2.59922	-1.43119	0.000226586	0.000504836	BMP family ABC transporter substrate-binding protein [Anaerolineae bacterium]
H2__4757_1	0.709844	0.082824	0.494216	7.36237	6.05169	7.63332	4.02853	8.76064e-17	1.16863e-15	BMP family ABC transporter substrate-binding protein [Anaerolineales bacterium]
H1__6552_1	2.51527	7.76201	5.69143	4.02531	1.71655	3.77056	-0.74718	0.0257146	0.0400567	BMP family ABC transporter substrate-binding protein [Anaerolineales bacterium]
H3__14871_1	4.18563	5.23195	6.31404	1.8176	0.954514	4.55897	-1.10125	0.00265992	0.00496646	BMP family ABC transporter substrate-binding protein [Anaerolineales bacterium]
H4__8894_1	20.9426	5.71794	0.63184	1.88251	4.3474	1.49955	-1.81966	2.71504e-05	6.89583e-05	BMP family ABC transporter substrate-binding protein [Chloroflexi bacterium HGW-Chloroflexi-6]
H3__11850_1	3.96424	3.00654	3.57504	10.441	8.18677	9.66002	1.42325	0.000802766	0.00163536	BMP family ABC transporter substrate-binding protein [Chloroflexi bacterium RBG_19FT_COMBO_56_12]
H2__3350_1	1.03747	0	1.56502	8.73307	7.72164	1.56462	2.79016	1.01836e-08	4.181e-08	BMP family ABC transporter substrate-binding protein [Chloroflexi bacterium]
H3__6140_1	3.56151	2.96678	1.43855	7.87232	10.8361	9.45602	1.82141	1.1067e-05	2.97898e-05	BMP family ABC transporter substrate-binding protein [Chloroflexi bacterium]
H3__12458_1	1.12392	1.52214	2.46242	7.92224	5.50793	4.37963	1.8011	0.000132866	0.000306229	BMP family ABC transporter substrate-binding protein [Chloroflexi bacterium]
H2__21716_1	1.52396	2.54274	1.68586	2.53129	6.76942	5.71579	1.38381	0.00269572	0.00502707	BMP family ABC transporter substrate-binding protein [Chloroflexi bacterium]
H1__594_1	1.45369	2.14375	2.39595	6.47043	6.67751	2.40945	1.37571	0.00386796	0.00699789	BMP family ABC transporter substrate-binding protein [Chloroflexi bacterium]
H4__5241_1	12.1173	11.2676	4.55649	8.13304	4.63408	2.96395	-0.828666	0.0311706	0.0478439	BMP family ABC transporter substrate-binding protein [Chloroflexi bacterium]
H2__2502_1	14.8889	15.3615	10.4522	4.91207	10.8002	7.00505	-0.84124	0.0144272	0.0235589	BMP family ABC transporter substrate-binding protein [Chloroflexi bacterium]
H2__15283_1	12.0311	8.02027	8.24598	4.6421	4.78574	3.52734	-1.12695	0.00232672	0.00438135	BMP family ABC transporter substrate-binding protein [Chloroflexi bacterium]
H4__9538_1	46.7278	39.9851	24.0444	8.11952	15.8177	17.0319	-1.43473	9.68475e-05	0.000227037	BMP family ABC transporter substrate-binding protein [Chloroflexi bacterium]
H4__6057_1	13.3907	10.3018	4.65034	1.22363	4.83003	4.1059	-1.47987	0.000203407	0.000455794	BMP family ABC transporter substrate-binding protein [Chloroflexi bacterium]
H6__7014_1	4.98573	6.78685	5.75323	1.43642	3.09231	1.63458	-1.50725	6.44455e-05	0.000155287	BMP family ABC transporter substrate-binding protein [Chloroflexi bacterium]
H3__2355_1	7.68448	8.32573	1.68229	10.4706	7.44901	14.3484	0.866853	0.0227345	0.0357231	BMP family ABC transporter substrate-binding protein [Hydrogenophaga flava]
H3__12708_1	4.51403	0	0.525931	3.11959	5.6653	8.11796	1.74518	1.16801e-05	3.13583e-05	branched chain amino acid ABC transporter substrate-binding protein [Deltaproteobacteria bacterium HGW-Deltaproteobacteria-4]
H1__5714_1	10.6021	8.34163	8.41371	30.7947	17.2873	29.3561	1.50101	0.000226133	0.000503855	branched chain amino acid ABC transporter substrate-binding protein [Deltaproteobacteria bacterium HGW-Deltaproteobacteria-4]
H2__10079_1	1.33501	0.311536	1.18767	10.2009	7.64788	2.65529	2.85358	8.80706e-11	4.78603e-10	branched chain amino acid ABC transporter substrate-binding protein [Hydrogenophaga sp. A37]
H6__11280_1	3.69957	5.71816	5.32179	1.60144	2.47151	3.43299	-0.973301	0.00501215	0.00890599	branched-chain amino acid ABC transporter substrate-binding protein [Anaerolineae bacterium UTCFX2]
H1__12313_1	4.38329	0.40915	1.76325	7.37944	0.711795	5.23092	1.02267	0.0132498	0.0217727	branched-chain amino acid ABC transporter substrate-binding protein [Anaerolineae bacterium]
H2__9292_1	16.192	13.6763	7.74517	5.87302	11.0702	4.96368	-0.779784	0.0263694	0.0410029	branched-chain amino acid ABC transporter substrate-binding protein [Anaerolineae bacterium]
H1__3147_1	2.62248	0.142066	0.612241	5.58217	7.57929	4.47087	2.38346	1.07278e-07	3.84421e-07	branched-chain amino acid ABC transporter substrate-binding protein [Anaerolineales bacterium]
H2__2927_1	5.66971	0	0	4.02881	8.46295	2.92905	1.44305	0.000278804	0.000611157	branched-chain amino acid ABC transporter substrate-binding protein [Anaerolineales bacterium]
H2__3526_1	9.80876	11.262	5.24044	5.52394	5.57213	2.8451	-0.916178	0.013875	0.0227133	branched-chain amino acid ABC transporter substrate-binding protein [Anaerolineales bacterium]
H4__5073_1	19.8797	18.802	9.95701	7.99795	6.92594	6.11376	-1.20902	0.00137111	0.00268755	branched-chain amino acid ABC transporter substrate-binding protein [Chloroflexi bacterium]
H5__8312_1	5.02018	5.1712	1.05494	1.75701	0.395441	2.42705	-1.29563	0.00377101	0.00683272	branched-chain amino acid ABC transporter substrate-binding protein [Chloroflexi bacterium]
H5__2026_1	9.76406	7.77812	5.05099	2.60806	1.66827	3.47291	-1.54339	0.000113274	0.000263033	branched-chain amino acid ABC transporter substrate-binding protein [Chloroflexi bacterium]
H5__10059_1	11.6546	9.78403	1.10572	2.5066	2.57897	2.87413	-1.50163	0.000356967	0.000770971	branched-chain amino acid ABC transporter substrate-binding protein [Desulfobacteraceae bacterium]
H4__7814_1	15.5173	9.23888	6.4536	0.283389	3.44417	1.73066	-2.51484	9.02059e-10	4.26309e-09	branched-chain amino acid ABC transporter substrate-binding protein [Desulfobacteraceae bacterium]
H6__11708_1	6.70858	2.80893	8.89006	2.45799	6.26969	0.416973	-1.00906	0.0023752	0.0044659	branched-chain amino acid ABC transporter substrate-binding protein [Geothermobacter sp. EPR-M]
H1__5540_1	3.66698	5.04367	0.562541	27.3268	6.01363	8.95352	2.18895	3.58416e-08	1.37142e-07	branched-chain amino acid ABC transporter substrate-binding protein [Ideonella sp. KYPY4]
H1__13886_1	2.96057	2.1206	1.28191	81.6769	8.42724	2.13807	3.857	1.69456e-19	3.56735e-18	branched-chain amino acid ABC transporter substrate-binding protein [Rhodoferax sp.]
H5__5187_1	36.9349	18.7481	11.1689	5.78961	5.91563	4.64819	-2.03117	2.19814e-07	7.5288e-07	branched-chain amino acid transport system substrate-binding protein [Anaerolineaceae bacterium]
H2__14897_1	12.5237	9.83534	12.222	2.96858	11.1788	5.085	-0.846343	0.00874081	0.0148836	branched-chain amino acid transporter carrier protein BrnQ [Escherichia coli]
H2__21211_1	16.6043	12.4482	2.62313	10.3183	5.03628	1.19304	-0.936627	0.0225209	0.035408	C4-dicarboxylate ABC transporter [Betaproteobacteria bacterium HGW-Betaproteobacteria-3]
H6__4657_1	11.9387	11.1867	7.0481	2.7868	0.465928	0.520991	-2.99822	1.08168e-12	7.72211e-12	C4-dicarboxylate ABC transporter [Betaproteobacteria bacterium HGW-Betaproteobacteria-3]
H6__14611_1	10.9116	11.6166	2.69225	3.64204	1.43074	1.6176	-1.91396	5.16516e-06	1.46256e-05	C4-dicarboxylate ABC transporter [Denitromonas halophilus]
H3__11809_1	12.7143	12.0401	5.51017	2.33353	7.47631	7.60447	-0.797252	0.0289873	0.0447263	C4-dicarboxylate ABC transporter [Desulfuromonas sp.]
H4__7495_1	11.8538	6.67267	2.56964	1.49277	4.17067	1.39216	-1.57973	8.06183e-05	0.000191749	C4-dicarboxylate ABC transporter [Desulfuromonas sp.]
H5__10220_1	9.09891	5.48144	1.03835	1.13491	1.24876	0.220029	-2.58325	1.11616e-08	4.56604e-08	C4-dicarboxylate ABC transporter [Desulfuromonas sp.]
H2__17136_1	1.22995	0.064332	0.597135	0.953095	5.44665	7.95357	2.92186	9.51585e-11	5.15281e-10	C4-dicarboxylate ABC transporter substrate-binding protein [Chloroflexi bacterium]
H2__12762_1	4.78572	3.57457	0	6.3054	7.07968	1.91609	0.871782	0.0232593	0.036495	C4-dicarboxylate ABC transporter substrate-binding protein [Deltaproteobacteria bacterium]
H6__13585_1	5.79149	5.89658	5.14615	0.465091	1.25611	0.135253	-3.1787	4.46972e-12	2.91353e-11	C4-dicarboxylate ABC transporter substrate-binding protein [Deltaproteobacteria bacterium]
H6__3513_1	13.6212	7.68429	4.25124	0.327801	1.00336	0.629163	-3.70251	1.42223e-15	1.57181e-14	C4-dicarboxylate ABC transporter substrate-binding protein [Desulfuromonas sp.]
H2__10694_1	0.779035	1.77249	1.32207	1.9029	6.93807	5.5615	1.89375	3.33829e-05	8.38784e-05	C4-dicarboxylate ABC transporter substrate-binding protein [Gammaproteobacteria bacterium]
H3__18471_1	2.64924	3.53136	2.3615	3.2944	15.0409	20.0163	2.16623	2.89484e-07	9.73801e-07	C4-dicarboxylate ABC transporter substrate-binding protein [Myxococcales bacterium]
H5__4936_1	6.05541	9.89476	1.10722	1.72115	0	1.50159	-2.40295	5.0346e-08	1.88629e-07	C4-dicarboxylate ABC transporter substrate-binding protein [Rubrivivax albus]
H1__9440_1	0	0	0	5.73532	6.8229	0	12.0317	1.91545e-23	7.99176e-22	calcium-transporting ATPase 3 [Purpureocillium lilacinum]
H5__10222_1	5.67147	9.33702	2.15625	0	0	0	-12.4825	4.87054e-26	3.21752e-24	carbohydrate ABC transporter substrate-binding protein (CUT1 family) [Hydrogenispora ethanolica]
H1__11817_1	0	3.26134	1.50705	5.22011	5.38717	0.999698	1.28288	0.0084305	0.0143771	carbohydrate ABC transporter substrate-binding protein [Ardenticatenia bacterium]
H1__9637_1	0	0.121771	0.444043	7.53005	2.54212	9.51201	5.10581	5.04688e-19	9.74074e-18	carbohydrate ABC transporter substrate-binding protein [Bacillus sp. CGMCC 1.16541]
H4__7265_1	11.107	3.61015	5.22593	0	0	0	-12.6989	2.27107e-26	1.59735e-24	carbohydrate ABC transporter substrate-binding protein [Betaproteobacteria bacterium]
H1__13043_1	5.17684	5.39851	2.96273	11.0146	7.66917	9.78366	1.07212	0.0080528	0.0137843	carbohydrate ABC transporter substrate-binding protein [Caldilineae bacterium]
H3__16820_1	0	0	0.534522	6.62125	3.50638	11.27	5.31518	5.26082e-21	1.44066e-19	carbohydrate ABC transporter substrate-binding protein [Chloroflexi bacterium]
H1__928_1	0	1.14888	0.688003	12.7001	5.63074	10.7884	3.98444	1.94365e-17	2.88728e-16	carbohydrate ABC transporter substrate-binding protein [Chloroflexi bacterium]
H1__9075_1	1.41969	4.8452	0	9.17036	3.88504	7.05927	1.68241	4.19884e-05	0.000104017	carbohydrate ABC transporter substrate-binding protein [Chloroflexi bacterium]
H1__1267_1	3.16203	4.40473	2.01181	10.9078	7.32229	7.31597	1.41493	0.000674936	0.00139678	carbohydrate ABC transporter substrate-binding protein [Chloroflexi bacterium]
H4__8749_1	19.4213	9.35201	5.23163	4.21683	9.49059	2.89056	-1.03461	0.00689896	0.0119402	carbohydrate ABC transporter substrate-binding protein [Chloroflexi bacterium]
H5__9522_1	5.22079	14.0783	4.19301	1.91288	5.86784	3.27589	-1.08706	0.00325758	0.00599898	carbohydrate ABC transporter substrate-binding protein [Chloroflexi bacterium]
H5__148_1	7.08808	14.8578	3.66313	5.00171	0.259779	2.93707	-1.64285	8.13158e-05	0.000193342	carbohydrate ABC transporter substrate-binding protein [Chloroflexi bacterium]
H5__4528_1	14.0766	16.7126	4.00234	1.6562	3.11167	1.19363	-2.54439	1.20298e-09	5.58327e-09	carbohydrate ABC transporter substrate-binding protein [Chloroflexi bacterium]
H6__206_1	7.35154	13.0375	6.25366	0	2.04203	2.40296	-2.58267	1.82562e-10	9.51141e-10	carbohydrate ABC transporter substrate-binding protein [Chloroflexi bacterium]
H5__11396_1	4.1192	6.60082	6.91538	0	0.642836	1.92553	-2.77811	4.987e-11	2.81022e-10	carbohydrate ABC transporter substrate-binding protein [Chloroflexi bacterium]
H5__10121_1	9.8343	13.2654	4.69777	2.40216	0.679665	0.179633	-3.09019	3.2399e-12	2.15904e-11	carbohydrate ABC transporter substrate-binding protein [Chloroflexi bacterium]
H4__1418_1	27.5902	15.1614	5.92112	2.14052	1.14417	2.10089	-3.17523	2.40672e-13	1.90391e-12	carbohydrate ABC transporter substrate-binding protein [Chloroflexi bacterium]
H5__10534_1	5.55349	10.3382	0.453325	0.42281	0.253759	0.061479	-4.4634	1.01075e-19	2.21417e-18	carbohydrate ABC transporter substrate-binding protein [Chloroflexi bacterium]
H3__8799_1	0.318592	1.3692	0.747594	6.27751	1.96164	5.47669	2.49216	4.45805e-08	1.6792e-07	carbohydrate ABC transporter substrate-binding protein [Treponema sp. J25]
H2__21266_1	0	0	1.01902	5.8036	7.13024	0.119135	3.67522	2.78917e-11	1.63177e-10	cation diffusion facilitator family transporter [Pseudomonas putida]
H5__7952_1	7.63724	10.9682	5.88296	3.33409	1.8581	0.55405	-2.09083	2.05201e-06	6.14811e-06	cation transport regulator [Legionella jamestowniensis DSM 19215]
H1__3664_1	9.74967	19.5948	15.2794	8.4146	0.857584	0.831074	-2.14266	1.9444e-07	6.69984e-07	cation transport regulator [Legionella jamestowniensis DSM 19215]
H5__3694_2	1.92672	4.25091	4.31566	11.2951	6.779	5.22569	1.15062	0.0223821	0.0352042	cation transport regulator ChaB [Chloroflexi bacterium]
H1__3522_2	0	8.3016	2.06401	11.4588	3.43862	7.1645	1.08953	0.0213473	0.0338417	cation-transporting ATPase [Streptomyces sp. SID5474]
H6__1004_1	10.4445	12.8462	8.79115	6.21165	5.3125	3.67734	-1.0774	0.00265761	0.00496245	conserved exported protein of unknown function; autotransporter [Magnetospira sp. QH-2]
H6__3339_1	6.0364	7.76967	13.5115	2.35916	3.82294	0.294029	-2.07611	1.26428e-08	5.11015e-08	conserved exported protein of unknown function; autotransporter [Magnetospira sp. QH-2]
H2__6138_1	3.29548	9.62706	10.3107	2.14657	3.22079	0.104041	-2.0856	3.69425e-08	1.40422e-07	conserved exported protein of unknown function; autotransporter [Magnetospira sp. QH-2]
H3__5491_1	0	0	0	8.17919	5.38619	4.22861	12.5344	2.32902e-26	1.62758e-24	cysteine ABC transporter substrate-binding protein, partial [Chloroflexi bacterium]
H2__9197_1	8.64992	1.98533	11.9038	3.3917	6.90771	2.52244	-0.813677	0.00864222	0.014725	cysteine/glutathione ABC transporter permease/ATP-binding protein CydD [Shigella boydii]
H6__1725_1	20.4592	6.76138	5.97713	0.446698	9.80226	7.5994	-0.895179	0.0154808	0.0251563	D,D-dipeptide ABC transporter permease [Escherichia coli]
H1__14964_1	3.69695	5.24418	7.126	5.28441	1.44527	0	-1.25513	0.000675194	0.00139724	DctP family TRAP transporter solute-binding subunit [Deltaproteobacteria bacterium]
H4__8136_1	12.6262	4.24385	6.06028	4.06542	4.10165	1.34534	-1.26911	0.0010135	0.00203566	DctP family TRAP transporter solute-binding subunit [Deltaproteobacteria bacterium]
H1__2059_1	7.46863	6.32423	3.06272	3.96744	0	1.60704	-1.5958	0.000176214	0.000397705	DctP family TRAP transporter solute-binding subunit [Deltaproteobacteria bacterium]
H6__1100_1	15.961	14.1629	9.43024	6.00399	0	2.31291	-2.2493	4.64703e-08	1.74641e-07	DctP family TRAP transporter solute-binding subunit [Deltaproteobacteria bacterium]
H6__9380_1	11.0496	6.65485	6.57747	0.396915	0.285861	0	-5.14618	3.82283e-21	1.07471e-19	DctP family TRAP transporter solute-binding subunit [Deltaproteobacteria bacterium]
H1__503_1	0.853096	2.95771	2.45123	8.8909	7.43239	8.83016	2.00553	4.38029e-06	1.25056e-05	DctP family TRAP transporter solute-binding subunit [Hydrogenophaga sp. PAMC20947]
H6__1773_1	4.71078	13.7525	6.16522	4.41354	3.63276	0	-1.61357	2.33588e-05	5.97711e-05	dipeptide transport system substrate-binding protein [Desulfopila aestuarii DSM 18488]
H4__7076_1	12.7262	6.34708	6.43396	6.89289	0.486697	3.1247	-1.27969	0.00130637	0.00256792	dipeptide/oligopeptide/nickel ABC transporter ATP-binding protein [Anaerolineae bacterium]
H2__18691_1	0	0.545534	1.49198	4.04113	6.95977	5.51833	3.0174	8.66816e-09	3.58396e-08	DMT family transporter [Rhizobiales bacterium]
H6__11994_1	14.0142	12.7276	11.2661	1.71695	6.95565	1.04854	-1.96677	1.29126e-07	4.55827e-07	D-ribose ABC transporter substrate-binding protein [Firmicutes bacterium]
H3__9521_1	4.77319	0	0.586077	5.31442	3.61267	5.48805	1.42697	0.000251389	0.00055536	D-ribose ABC transporter substrate-binding protein [Spirochaetaceae bacterium]
H3__13463_1	1.6056	0.730625	1.99147	5.78698	3.3895	13.6559	2.3986	3.39548e-08	1.30302e-07	D-xylose ABC transporter ATP-binding protein [Uliginosibacterium gangwonense]
H1__11744_1	2.82644	1.18831	3.02784	9.12525	2.7834	10.8418	1.6913	6.84138e-05	0.000164318	D-xylose ABC transporter ATP-binding protein [Uliginosibacterium gangwonense]
H1__14645_1	3.33627	3.12246	0.606788	9.29366	5.36968	3.99353	1.40046	0.00050874	0.00107146	D-xylose ABC transporter ATP-binding protein [Uliginosibacterium gangwonense]
H3__7912_1	2.23167	0.073588	1.4149	11.6133	5.33419	10.2145	2.86716	4.56214e-11	2.58108e-10	D-xylose ABC transporter substrate-binding protein [Uliginosibacterium gangwonense]
H1__7040_1	4.05708	2.07902	0.937314	13.2847	7.90883	5.70153	1.92641	4.52214e-06	1.28849e-05	D-xylose ABC transporter substrate-binding protein [Uliginosibacterium gangwonense]
H3__6018_1	3.16165	4.31004	3.13932	14.3116	2.781	12.827	1.49526	0.000278734	0.000611038	D-xylose ABC transporter substrate-binding protein [Uliginosibacterium gangwonense]
H1__3807_1	0	0.295629	1.41123	7.84561	4.73158	7.37638	3.54492	4.71249e-12	3.06364e-11	D-xylose transporter subunit XylF [Anaerolineaceae bacterium]
H1__7770_1	0	0.368235	2.54994	13.7047	4.22331	5.88622	3.02739	3.53038e-10	1.76965e-09	D-xylose transporter subunit XylF [Anaerolineaceae bacterium]
H1__5951_1	1.93247	1.74042	0.121464	12.3909	7.61372	5.31929	2.7376	3.28792e-11	1.89645e-10	D-xylose transporter subunit XylF [Anaerolineaceae bacterium]
H1__6615_1	0.150693	5.25724	2.8794	7.58263	1.8557	11.9461	1.36726	0.00255115	0.00477291	D-xylose transporter subunit XylF [Anaerolineaceae bacterium]
H2__11710_1	8.4785	10.0798	9.79402	21.6535	16.1248	24.1929	1.12805	0.00811385	0.0138803	D-xylose transporter subunit XylF [Anaerolineaceae bacterium]
H3__5391_1	0	0	0	9.89581	1.40904	6.16672	12.508	4.55677e-31	6.78628e-29	D-xylose transporter subunit XylF [Anaerolineae bacterium]
H2__11684_1	2.75136	0.32732	3.66214	3.00449	11.4836	9.33518	1.82092	7.36838e-05	0.000176264	D-xylose transporter subunit XylF [Anaerolineae bacterium]
H1__2164_1	26.2689	2.00564	0	3.87576	5.27255	4.35816	-1.06568	0.0193485	0.0309705	D-xylose transporter subunit XylF [Anaerolineae bacterium]
H3__9870_1	1.61328	5.28567	2.40119	4.09829	5.84648	9.18622	1.04035	0.0206409	0.0328629	D-xylose transporter subunit XylF [Chloroflexi bacterium HGW-Chloroflexi-10]
H3__15652_1	3.77358	0.582986	1.26499	2.79938	6.02382	18.5255	2.28182	6.40956e-08	2.36385e-07	D-xylose transporter subunit XylF [Deltaproteobacteria bacterium 13_1_20CM_2_69_21]
H6__352_1	0.625981	7.6392	7.49712	3.00249	3.45385	1.84333	-0.925106	0.00414001	0.00745517	D-xylose transporter subunit; periplasmic-binding component of ABC superfamily [Candidatus Promineofilum breve]
H4__311_1	11.5166	6.67317	3.55316	1.06217	1.016	0.752921	-2.93979	3.97103e-12	2.60251e-11	D-xylose transporter subunit; periplasmic-binding component of ABC superfamily [Candidatus Promineofilum breve]
H2__9209_2	3.55121	3.46689	2.27958	3.28517	20.5696	38.3862	2.74253	5.7869e-11	3.21738e-10	efflux RND transporter periplasmic adaptor subunit [Archangium gephyra]
H3__13825_2	1.77038	1.90416	2.9134	6.47872	1.52891	6.47537	1.1361	0.0114646	0.0191538	efflux RND transporter periplasmic adaptor subunit [Chitiniphilus eburneus]
H2__15663_1	0	0.243542	0.258352	8.65955	8.7562	3.88692	5.39911	3.80456e-22	1.271e-20	efflux RND transporter periplasmic adaptor subunit [Hydrogenophaga pseudoflava]
H1__6894_1	9.42863	0	0.597783	4.76636	1.37022	19.6734	1.36386	0.000157865	0.00035813	efflux RND transporter periplasmic adaptor subunit [Myxococcales bacterium]
H2__10257_1	0.216659	2.25936	0	3.70454	7.09889	6.46391	2.80045	3.07347e-10	1.55042e-09	efflux RND transporter periplasmic adaptor subunit [Sulfurivermis fontis]
H2__8801_1	2.81197	0	2.53988	8.19147	5.35907	6.83577	1.92889	1.17997e-05	3.16603e-05	efflux RND transporter periplasmic adaptor subunit [Sulfurivermis fontis]
H5__1701_1	5.8466	9.87604	4.47662	0.454399	5.20113	0.226533	-1.77939	3.87611e-06	1.11393e-05	efflux RND transporter periplasmic adaptor subunit [Xanthomonadales bacterium]
H6__514_2	5.88525	3.90552	9.32182	3.25846	0	0.836111	-2.22191	2.19115e-08	8.61628e-08	efflux RND transporter permease subunit [Geothrix fermentans]
H2__13298_1	0	0.305336	0	6.83464	4.91351	6.69201	5.90244	3.79842e-25	2.14124e-23	efflux RND transporter permease subunit [Hydrogenophaga flava]
H3__2012_2	0.078413	0	3.19373	3.67747	5.51779	11.0286	2.62665	2.73546e-07	9.22592e-07	efflux RND transporter permease subunit [Hydrogenophaga pseudoflava]
H2__10883_1	3.53064	0.910413	0.284052	16.0063	3.47823	6.25989	2.44509	2.71116e-09	1.20271e-08	efflux RND transporter permease subunit [Hydrogenophaga sp. NH-16]
H1__13066_1	3.37176	1.51537	0.910512	7.74793	1.08014	5.62407	1.3173	0.000538757	0.00113095	efflux RND transporter permease subunit [Uliginosibacterium gangwonense]
H5__686_1	8.14962	14.0591	7.35891	1.3458	1.51446	1.76117	-2.67682	7.35241e-11	4.0496e-10	efflux transporter periplasmic adaptor subunit [Ignavibacteria bacterium RIFOXYB2_FULL_36_7]
H3__13218_1	0	3.92	2.59899	7.10169	7.0327	19.2756	2.35702	1.70444e-07	5.94243e-07	Efflux transporter, RND family, MFP subunit [Candidatus Propionivibrio aalborgensis]
H5__9924_1	13.5385	15.1479	3.49441	21.1747	21.9153	45.5034	1.46091	0.000153396	0.000348554	electron transport complex, RnfABCDGE type, B subunit [Thiohalomonas denitrificans]
H2__8629_1	6.89678	6.04427	6.47348	1.34771	2.35917	2.1556	-1.72704	1.02614e-05	2.77205e-05	electron transport protein HydN [Escherichia coli D9]
H5__5687_1	5.34693	7.32355	2.08669	1.09163	0.280787	1.36054	-2.43159	8.45628e-08	3.06491e-07	erythritol transport system substrate-binding protein [Desulfopila aestuarii DSM 18488]
H2__14991_1	11.669	6.82986	5.16603	1.73498	5.24363	3.92828	-1.1173	0.00248865	0.00466423	Fe2+-enterobactin ABC transporter substrate-binding protein [Shigella sp.]
H6__8900_2	8.28722	1.78695	6.74089	1.82581	1.42931	4.50165	-1.11593	0.00317874	0.00586416	ferrous iron transport protein B [Cyanobacteria bacterium]
H2__1079_1	8.35539	9.53021	13.5966	1.41418	5.72908	5.27158	-1.34226	0.000112738	0.000261958	FIG000605: protein co-occurring with transport systems (COG1739) [Klebsiella pneumoniae IS22]
H3__7189_1	8.69448	2.7341	5.56615	1.07741	2.83524	5.63981	-0.830945	0.0191223	0.0306264	fructoselysine/psicoselysine transporter [Escherichia coli]
H4__5635_2	15.3928	9.3393	6.78174	2.14852	0	0.749774	-3.44136	1.65931e-12	1.15967e-11	F-type H+/Na+-transporting ATPase subunit beta [Desulfobacteraceae bacterium Eth-SRB1]
H2__10379_1	2.3343	0.786827	0.978136	6.96891	6.15976	4.86392	2.13315	4.31198e-06	1.23205e-05	F-type H+-transporting ATPase subunit b [Tepidicella xavieri]
H4__6536_1	1.68588	0.426198	1.48351	14.8248	5.31374	12.3348	3.17389	3.55141e-11	2.04131e-10	F-type H+-transporting ATPase subunit c [Nitrosospira multiformis]
H3__11947_2	0	3.82173	3.72623	5.0683	3.91096	8.46448	1.20822	0.0247274	0.0386083	F-type H+-transporting ATPase subunit c [Nitrosospira multiformis]
H2__12846_2	0.075347	1.02859	0.530416	8.46604	4.24161	24.1491	4.49261	5.23463e-20	1.20026e-18	F-type H+-transporting ATPase subunit delta [Thiohalomonas denitrificans]
H4__6008_1	6.84417	11.3992	1.14716	2.75352	4.1905	2.17347	-1.08839	0.00672418	0.0116585	general L-amino acid transport system substrate-binding protein [Desulfopila aestuarii DSM 18488]
H2__9979_2	12.216	4.17719	6.99478	1.8628	7.70179	1.92612	-1.02511	0.00423705	0.00761745	glutamate/aspartate transport system permease [Escherichia coli]
H4__4051_1	7.09844	6.78328	2.92686	1.10969	1.12389	1.81524	-2.05281	1.49049e-06	4.54008e-06	glycerol-3-phosphate ABC transporter ATP-binding protein [Anaerolineaceae bacterium]
H4__8083_1	7.86744	5.00073	0	0	0.263628	0	-5.59317	2.50603e-18	4.30701e-17	glycerol-3-phosphate ABC transporter ATP-binding protein [Anaerolineaceae bacterium]
H2__22562_1	7.20631	2.90818	0.997315	8.91425	12.2703	4.5648	1.21222	0.00195552	0.00374868	glycerol-3-phosphate ABC transporter ATP-binding protein [Chloroflexi bacterium RBG_16_47_49]
H5__11644_1	5.88361	17.9518	4.64254	3.36072	6.72781	1.466	-1.30116	0.000396041	0.000850174	glycerol-3-phosphate ABC transporter ATP-binding protein [Chloroflexi bacterium RBG_16_54_18]
H2__12639_4	13.874	15.1755	6.75395	3.99648	4.9106	9.7532	-0.940013	0.011466	0.0191558	glycine betaine ABC transporter permease YehW [Escherichia coli]
H4__2595_2	13.6059	6.53379	7.58838	2.08984	7.94367	3.59583	-1.02447	0.00401354	0.00724252	glycine betaine transporter opuD [Streptococcus pneumoniae]
H3__11177_1	0.803863	0	0	5.5852	4.79244	15.684	5.01363	2.10118e-21	6.15361e-20	heme ABC transporter permease [Candidatus Sedimenticola endophacoides]
H6__14029_1	19.064	8.11395	5.15069	2.78008	5.70637	2.8135	-1.51625	0.000108876	0.000253626	Inner membrane metabolite transport protein YgcS [Escherichia coli]
H3__2795_1	0	0.213842	0	3.67319	5.08425	6.24898	6.11308	7.38773e-25	3.95374e-23	inorganic phosphate transporter [Inhella inkyongensis]
H1__13957_1	0.627304	4.34128	1.38001	8.73398	4.41423	7.48611	1.70007	0.000105634	0.000246428	iron ABC transporter substrate-binding protein [Anaerolineae bacterium]
[truncated: 227 more rows]

## Sheet: Table S5
Table S5 Microbial transcription factors differentially expressed between salt-tolerant rice TLJIAN and salt-sensitive HJING rhizospheric metatranscriptome.
[truncated: 166 more rows]

[truncated: 2 more sheets: Table S6, Table S7]
